# Supplementary material for: Structure of full-length ERGIC-53 in complex with MCFD2 for cargo transport
Source: Nat Commun. 2024 Mar 16;15:2404. doi: 10.1038/s41467-024-46747-1 (PMC10944485; doi:10.1038/s41467-024-46747-1)
Supplement: Supplementary file 8 — Source Data [file 41467_2024_46747_MOESM8_ESM.xlsx]

## Sheet: Figure 4b
	Relative FV secreteion
		1st	2nd	3rd	Ave	SD	P
	WT	2.70435	2.36842	2.90799	2.6603	0.27247	-
	KO	1	1	1	1		-
	KO+WT	2.04348	1.90977	2.04348	1.9989	0.07719	<0.001
	KO+ΔH34	2.12174	1.84211	1.82404	1.9293	0.16691	<0.001
	KO+ΔL1	2.51304	1.97744	2.15514	2.2152	0.27281	<0.001
	KO+W67S	0.773913	0.729323	0.657488	0.7202	0.05874	0.13

## Sheet: figure 4c
	Relative AAT secretion
		1st	2nd	3rd	Ave	SD	P
	WT	1.68486	1.59501	1.56488	1.61492	0.0624183
	KO	1	1	1	1
	KO+WT	1.46793	1.46323	1.50984	1.48033	0.0256616	<0.0001
	KO+ΔH34	1.45441	1.37641	1.44449	1.4251	0.0424578	<0.0001
	KO+ΔL1	1.41528	1.33428	1.44382	1.39779	0.0568236	<0.0001
	KO+W67S	1.08733	1.10884	1.15296	1.11638	0.0334578	0.0088

## Sheet: fig S1a
SEC profile of ERGIC053 and complex with MCFD2						SDS-PAGE of purified ERGIC-53 and a complex of ERGIC-53 with MCFD2 (7.5% TGX gel)
	complex	ERGIC-53		2021.03.16		CBB staining
ml	mAu at 280	mAu at 280				2021.03.17
7	1.108	1.077
7.02	1.087	1.072
7.05	1.092	1.069
7.07	1.108	1.073
7.09	1.1	1.076
7.12	1.096	1.088
7.14	1.088	1.073
7.16	1.073	1.06
7.19	1.059	1.062
7.21	1.065	1.077
7.23	1.078	1.083
7.26	1.099	1.078
7.28	1.098	1.063
7.3	1.059	1.072
7.33	1.049	1.053
7.35	1.044	1.063
7.37	1.038	1.08
7.4	1.023	1.057
7.42	1.026	1.038
7.44	1.028	1.011
7.46	1.01	1.012
7.49	1.006	1.025
7.51	1.004	1.048
7.53	1.014	1.049
7.56	1.007	1.018
7.58	0.998	1.02
7.6	0.976	1.062
7.63	0.97	1.069
7.65	0.999	1.042
7.67	1.03	1.04
7.7	1.07	1.066
7.72	1.106	1.07
7.74	1.094	1.092
7.77	1.08	1.128
7.79	1.082	1.134
7.81	1.088	1.127
7.84	1.112	1.12
7.86	1.179	1.165
7.88	1.211	1.226
7.91	1.216	1.256
7.93	1.267	1.28
7.95	1.311	1.337
7.98	1.337	1.352
8	1.382	1.372
8.02	1.453	1.447
8.05	1.502	1.523
8.07	1.555	1.577
8.09	1.654	1.647
8.12	1.762	1.733
8.14	1.847	1.829
8.16	1.975	1.963
8.18	2.135	2.116
8.21	2.293	2.266
8.23	2.504	2.484
8.25	2.727	2.717
8.28	3.026	2.959
8.3	3.379	3.306
8.32	3.768	3.759
8.35	4.284	4.281
8.37	4.952	4.874
8.39	5.772	5.573
8.42	6.666	6.422
8.44	7.675	7.378
8.46	8.817	8.48
8.49	10.088	9.744
8.51	11.491	11.141
8.53	13.051	12.587
8.56	14.619	13.991
8.58	16.118	15.273
8.6	17.365	16.446
8.63	18.275	17.369
8.65	18.832	17.977
8.67	19.052	18.196
8.7	18.99	18.016
8.72	18.613	17.537
8.74	17.958	16.776
8.77	17.134	15.82
8.79	16.12	14.74
8.81	15.008	13.586
8.84	13.853	12.427
8.86	12.696	11.362
8.88	11.717	10.409
8.9	10.841	9.529
8.93	10.076	8.84
8.95	9.437	8.256
8.97	8.889	7.779
9	8.466	7.421
9.02	8.099	7.119
9.04	7.777	6.89
9.07	7.468	6.64
9.09	7.143	6.376
9.11	6.841	6.18
9.14	6.561	5.951
9.16	6.293	5.723
9.18	6.031	5.51
9.21	5.784	5.331
9.23	5.598	5.157
9.25	5.434	4.997
9.28	5.262	4.864
9.3	5.13	4.733
9.32	4.998	4.597
9.35	4.863	4.499
9.37	4.764	4.387
9.39	4.667	4.274
9.42	4.53	4.172
9.44	4.448	4.102
9.46	4.373	4.023
9.49	4.285	3.946
9.51	4.257	3.909
9.53	4.206	3.827
9.56	4.145	3.747
9.58	4.1	3.692
9.6	4.063	3.66
9.63	4.038	3.641
9.65	4.013	3.617
9.67	3.975	3.577
9.69	3.963	3.546
9.72	3.99	3.523
9.74	4.029	3.509
9.76	4.026	3.519
9.79	4.063	3.533
9.81	4.098	3.535
9.83	4.111	3.539
9.86	4.118	3.54
9.88	4.179	3.563
9.9	4.259	3.578
9.93	4.29	3.546
9.95	4.304	3.563
9.97	4.346	3.589
10	4.384	3.587
10.02	4.427	3.636
10.04	4.451	3.68
10.07	4.522	3.705
10.09	4.621	3.729
10.11	4.65	3.739
10.14	4.673	3.762
10.16	4.724	3.804
10.18	4.745	3.832
10.21	4.78	3.861
10.23	4.829	3.918
10.25	4.849	3.927
10.28	4.893	3.927
10.3	4.937	3.966
10.32	4.966	4.048
10.35	5.005	4.091
10.37	5.028	4.096
10.39	5.072	4.163
10.41	5.125	4.216
10.44	5.181	4.257
10.46	5.244	4.306
10.48	5.308	4.347
10.51	5.369	4.386
10.53	5.425	4.412
10.55	5.481	4.488
10.58	5.541	4.585
10.6	5.624	4.665
10.62	5.696	4.715
10.65	5.799	4.755
10.67	5.903	4.796
10.69	5.981	4.885
10.72	6.042	4.981
10.74	6.127	5.067
10.76	6.231	5.123
10.79	6.349	5.166
10.81	6.467	5.246
10.83	6.557	5.317
10.86	6.645	5.39
10.88	6.744	5.482
10.9	6.862	5.56
10.93	6.985	5.683
10.95	7.104	5.789
10.97	7.246	5.886
11	7.318	5.986
11.02	7.408	6.067
11.04	7.547	6.143
11.07	7.646	6.221
11.09	7.728	6.292
11.11	7.808	6.391
11.13	7.901	6.536
11.16	7.957	6.657
11.18	8.067	6.755
11.2	8.188	6.888
11.23	8.295	7.001
11.25	8.354	7.105
11.27	8.387	7.229
11.3	8.435	7.338
11.32	8.492	7.445
11.34	8.551	7.532
11.37	8.618	7.589
11.39	8.654	7.65
11.41	8.686	7.715
11.44	8.726	7.8
11.46	8.721	7.872
11.48	8.71	7.935
11.51	8.717	7.989
11.53	8.755	8.039
11.55	8.778	8.104
11.58	8.807	8.158
11.6	8.798	8.159
11.62	8.828	8.174
11.65	8.845	8.172
11.67	8.857	8.172
11.69	8.928	8.216
11.72	9.012	8.276
11.74	9.106	8.331
11.76	9.283	8.356
11.79	9.489	8.369
11.81	9.719	8.413
11.83	9.98	8.513
11.86	10.293	8.598
11.88	10.69	8.713
11.9	11.186	8.892
11.92	11.763	9.114
11.95	12.444	9.308
11.97	13.24	9.557
11.99	14.111	9.924
12.02	15.048	10.329
12.04	16.099	10.796
12.06	17.286	11.392
12.09	18.582	12.084
12.11	19.995	12.885
12.13	21.568	13.735
12.16	23.282	14.69
12.18	25.08	15.761
12.2	26.974	16.845
12.23	28.899	18.047
12.25	30.749	19.476
12.27	32.526	21.152
12.3	34.352	22.785
12.32	36.434	24.396
12.34	38.527	26.082
12.37	40.359	27.859
12.39	42.014	29.691
12.41	43.554	31.546
12.44	45	33.407
12.46	46.346	35.301
12.48	47.528	37.017
12.51	48.491	38.554
12.53	49.223	40.034
12.55	49.725	41.446
12.58	49.987	42.744
12.6	50.094	43.874
12.62	49.999	44.839
12.64	49.746	45.571
12.67	49.33	46.058
12.69	48.688	46.38
12.71	47.886	46.466
12.74	46.87	46.285
12.76	45.621	45.958
12.78	44.242	45.457
12.81	42.749	44.881
12.83	41.338	44.153
12.85	39.824	43.239
12.88	38.218	42.296
12.9	36.489	41.123
12.92	34.783	39.847
12.95	33.183	38.572
12.97	31.468	37.235
12.99	29.742	35.813
13.02	28.085	34.318
13.04	26.444	32.8
13.06	24.837	31.334
13.09	23.273	29.883
13.11	21.777	28.449
13.13	20.335	26.965
13.16	19.007	25.58
13.18	17.77	24.174
13.2	16.565	22.811
13.23	15.464	21.464
13.25	14.393	20.179
13.27	13.427	18.965
13.3	12.512	17.759
13.32	11.628	16.637
13.34	10.82	15.608
13.36	10.074	14.648
13.39	9.422	13.802
13.41	8.842	12.91
13.43	8.294	12.101
13.46	7.81	11.409
13.48	7.327	10.717
13.5	6.926	10.069
13.53	6.588	9.501
13.55	6.282	8.964
13.57	6.003	8.482
13.6	5.719	8.015
13.62	5.451	7.59
13.64	5.219	7.201
13.67	5.02	6.844
13.69	4.823	6.54
13.71	4.666	6.27
13.74	4.56	6.012
13.76	4.455	5.781
13.78	4.348	5.563
13.81	4.259	5.357
13.83	4.174	5.154
13.85	4.078	4.984
13.88	3.989	4.81
13.9	3.932	4.7
13.92	3.884	4.574
13.95	3.823	4.442
13.97	3.764	4.361
13.99	3.733	4.284
14.02	3.692	4.206
14.04	3.662	4.147
14.06	3.659	4.098
14.09	3.64	4.047
14.11	3.619	4.012
14.13	3.598	3.963
14.15	3.583	3.885
14.18	3.563	3.849
14.2	3.563	3.843
14.22	3.548	3.794
14.25	3.524	3.774
14.27	3.504	3.798
14.29	3.495	3.78
14.32	3.48	3.738
14.34	3.475	3.693
14.36	3.451	3.717
14.39	3.447	3.711
14.41	3.447	3.698
14.43	3.439	3.689
14.46	3.411	3.647
14.48	3.422	3.627
14.5	3.397	3.626
14.53	3.367	3.606
14.55	3.35	3.598
14.57	3.299	3.571
14.6	3.284	3.535
14.62	3.281	3.532
14.64	3.285	3.524
14.67	3.264	3.516
14.69	3.242	3.5
14.71	3.209	3.468
14.74	3.189	3.456
14.76	3.184	3.458
14.78	3.204	3.443
14.81	3.208	3.415
14.83	3.186	3.386
14.85	3.188	3.371
14.87	3.188	3.371
14.9	3.204	3.377
14.92	3.198	3.372
14.94	3.194	3.347
14.97	3.195	3.331
14.99	3.177	3.328
15.01	3.187	3.308
15.04	3.193	3.317
15.06	3.158	3.303
15.08	3.162	3.325
15.11	3.171	3.348
15.13	3.171	3.348
15.15	3.173	3.334
15.18	3.197	3.318
15.2	3.203	3.335
15.22	3.163	3.346
15.25	3.154	3.325
15.27	3.169	3.321
15.29	3.165	3.319
15.32	3.173	3.334
15.34	3.171	3.313
15.36	3.168	3.319
15.39	3.16	3.329
15.41	3.152	3.303
15.43	3.141	3.286
15.46	3.117	3.304
15.48	3.087	3.306
15.5	3.088	3.287
15.53	3.092	3.269
15.55	3.035	3.247
15.57	2.98	3.208
15.59	2.94	3.187
15.62	2.904	3.134
15.64	2.882	3.105
15.66	2.855	3.079
15.69	2.821	3.044
15.71	2.78	2.997
15.73	2.727	2.956
15.76	2.697	2.889
15.78	2.669	2.814
15.8	2.641	2.776
15.83	2.564	2.75
15.85	2.48	2.734
15.87	2.445	2.674
15.9	2.401	2.598
15.92	2.323	2.556
15.94	2.285	2.512
15.97	2.232	2.425
15.99	2.184	2.377
16.01	2.201	2.359
16.04	2.171	2.305
16.06	2.068	2.253
16.08	2.026	2.207
16.11	1.988	2.151
16.13	1.929	2.104
16.15	1.894	2.04
16.18	1.858	1.989
16.2	1.829	1.979
16.22	1.79	1.93
16.25	1.758	1.894
16.27	1.741	1.869
16.29	1.696	1.814
16.32	1.673	1.767
16.34	1.676	1.745
16.36	1.659	1.713
16.38	1.663	1.693
16.41	1.682	1.691
16.43	1.703	1.702
16.45	1.72	1.717
16.48	1.705	1.742
16.5	1.728	1.763
16.52	1.789	1.794
16.55	1.829	1.837
16.57	1.861	1.87
16.59	1.927	1.922
16.62	2.011	1.963
16.64	2.071	2.023
16.66	2.168	2.112
16.69	2.272	2.209
16.71	2.348	2.33
16.73	2.45	2.438
16.76	2.577	2.534
16.78	2.745	2.594
16.8	2.876	2.673
16.83	2.937	2.799
16.85	2.985	2.909
16.87	3.115	2.989
16.9	3.308	3.034
16.92	3.499	3.059
16.94	3.719	3.119
16.97	3.983	3.19
16.99	4.344	3.226
17.01	4.793	3.233
17.04	5.279	3.221
17.06	5.825	3.229
17.08	6.459	3.2
17.1	7.14	3.166
17.13	7.817	3.117
17.15	8.511	3.042
17.17	9.271	2.983
17.2	10.022	2.898
17.22	10.773	2.804
17.24	11.482	2.735
17.27	12.14	2.628
17.29	12.806	2.467
17.31	13.335	2.33
17.34	13.67	2.247
17.36	14.001	2.147
17.38	14.312	2.006
17.41	14.609	1.871
17.43	14.78	1.764
17.45	14.795	1.668
17.48	14.726	1.553
17.5	14.576	1.464
17.52	14.37	1.387
17.55	14.108	1.279
17.57	13.761	1.185
17.59	13.341	1.113
17.62	12.914	1.049
17.64	12.438	0.973
17.66	11.968	0.903
17.69	11.501	0.87
17.71	11.002	0.825
17.73	10.529	0.745
17.76	10.048	0.674
17.78	9.576	0.625
17.8	9.162	0.607
17.82	8.729	0.557
17.85	8.299	0.501
17.87	7.901	0.456
17.89	7.562	0.43
17.92	7.203	0.409
17.94	6.864	0.404
17.96	6.534	0.397
17.99	6.197	0.36
18.01	5.913	0.341
18.03	5.607	0.317
18.06	5.307	0.28
18.08	4.985	0.237
18.1	4.697	0.181
18.13	4.448	0.162
18.15	4.166	0.159
18.17	3.897	0.157
18.2	3.65	0.16
18.22	3.43	0.12
18.24	3.235	0.087
18.27	3.027	0.076
18.29	2.81	0.028
18.31	2.63	0.033
18.34	2.502	0.013
18.36	2.383	-0.012
18.38	2.226	-0.014
18.41	2.07	-0.023
18.43	1.947	-0.03
18.45	1.813	-0.035
18.48	1.713	-0.05
18.5	1.648	-0.06
18.52	1.561	-0.064
18.55	1.444	-0.069
18.57	1.36	-0.108
18.59	1.309	-0.118
18.61	1.251	-0.113
18.64	1.163	-0.147
18.66	1.115	-0.155
18.68	1.037	-0.137
18.71	0.946	-0.111
18.73	0.872	-0.133
18.75	0.824	-0.149
18.78	0.821	-0.149
18.8	0.796	-0.164
18.82	0.76	-0.152
18.85	0.715	-0.145
18.87	0.647	-0.164
18.89	0.597	-0.16
18.92	0.578	-0.171
18.94	0.532	-0.173
18.96	0.481	-0.166
18.99	0.502	-0.165
19.01	0.464	-0.189

## Sheet: Fig S1b
SEC-MALS ERGIC-53
UV
volume (mL)	UV	volume (mL)	Total mas	volume (mL)	protein mass	volume (mL)	Conjugate mass
0	0.0125065	0.998448	461408	0.998448	235363	0.998448	226045
0.000818978	0.0126796	0.999267	462292	0.999267	235867	0.999267	226426
0.00163796	0.0128515	1.00009	462190	1.00009	235886	1.00009	226304
0.00245693	0.0130223	1.00091	462088	1.00091	235910	1.00091	226178
0.00327591	0.0131919	1.00172	461988	1.00172	235940	1.00172	226047
0.00409489	0.0133601	1.00254	461885	1.00254	235971	1.00254	225914
0.00491387	0.0135269	1.00336	461784	1.00336	236005	1.00336	225779
0.00573285	0.0136923	1.00418	461664	1.00418	236020	1.00418	225644
0.00655183	0.013856	1.005	461551	1.005	236043	1.005	225508
0.0073708	0.0140181	1.00582	461453	1.00582	236083	1.00582	225370
0.00818978	0.0141784	1.00664	461342	1.00664	236107	1.00664	225235
0.00900876	0.0143369	1.00746	461222	1.00746	236121	1.00746	225101
0.00982774	0.0144935	1.00828	461099	1.00828	236130	1.00828	224969
0.0106467	0.0146482	1.0091	460971	1.0091	236131	1.0091	224840
0.0114657	0.0148008	1.00991	460856	1.00991	236144	1.00991	224712
0.0122847	0.0149513	1.01073	460747	1.01073	236160	1.01073	224587
0.0131037	0.0150997	1.01155	460640	1.01155	236174	1.01155	224466
0.0139226	0.0152458	1.01237	460537	1.01237	236188	1.01237	224349
0.0147416	0.0153896	1.01319	460429	1.01319	236191	1.01319	224238
0.0155606	0.0155311	1.01401	460312	1.01401	236180	1.01401	224132
0.0163796	0.0156701	1.01483	460207	1.01483	236176	1.01483	224031
0.0171985	0.0158067	1.01565	460106	1.01565	236170	1.01565	223936
0.0180175	0.0159407	1.01647	460003	1.01647	236156	1.01647	223847
0.0188365	0.0160722	1.01728	459915	1.01728	236151	1.01728	223763
0.0196555	0.016201	1.0181	459829	1.0181	236144	1.0181	223685
0.0204745	0.0163272	1.01892	459752	1.01892	236141	1.01892	223611
0.0212934	0.0164506	1.01974	459688	1.01974	236147	1.01974	223541
0.0221124	0.0165713	1.02056	459630	1.02056	236155	1.02056	223475
0.0229314	0.0166892	1.02138	459562	1.02138	236149	1.02138	223413
0.0237504	0.0168043	1.0222	459484	1.0222	236129	1.0222	223355
0.0245693	0.0169165	1.02302	459411	1.02302	236112	1.02302	223299
0.0253883	0.0170259	1.02384	459347	1.02384	236102	1.02384	223244
0.0262073	0.0171323	1.02466	459279	1.02466	236087	1.02466	223192
0.0270263	0.0172358	1.02547	459213	1.02547	236071	1.02547	223142
0.0278453	0.0173363	1.02629	459153	1.02629	236058	1.02629	223095
0.0286642	0.0174339	1.02711	459084	1.02711	236034	1.02711	223051
0.0294832	0.0175284	1.02793	459021	1.02793	236011	1.02793	223009
0.0303022	0.01762	1.02875	458971	1.02875	236000	1.02875	222971
0.0311212	0.0177085	1.02957	458916	1.02957	235980	1.02957	222936
0.0319402	0.017794	1.03039	458865	1.03039	235960	1.03039	222905
0.0327591	0.0178764	1.03121	458811	1.03121	235933	1.03121	222879
0.0335781	0.0179558	1.03203	458766	1.03203	235912	1.03203	222854
0.0343971	0.0180322	1.03285	458751	1.03285	235922	1.03285	222829
0.0352161	0.0181055	1.03366	458711	1.03366	235901	1.03366	222809
0.036035	0.0181758	1.03448	458609	1.03448	235812	1.03448	222797
0.036854	0.018243	1.0353	458539	1.0353	235757	1.0353	222783
0.037673	0.0183072	1.03612	458481	1.03612	235713	1.03612	222768
0.038492	0.0183684	1.03694	458409	1.03694	235653	1.03694	222756
0.039311	0.0184266	1.03776	458338	1.03776	235594	1.03776	222744
0.0401299	0.0184818	1.03858	458283	1.03858	235551	1.03858	222732
0.0409489	0.018534	1.0394	458225	1.0394	235505	1.0394	222721
0.0417679	0.0185832	1.04022	458160	1.04022	235449	1.04022	222711
0.0425869	0.0186295	1.04104	458096	1.04104	235394	1.04104	222702
0.0434058	0.0186729	1.04185	458023	1.04185	235328	1.04185	222695
0.0442248	0.0187134	1.04267	457944	1.04267	235255	1.04267	222690
0.0450438	0.0187509	1.04349	457866	1.04349	235180	1.04349	222685
0.0458628	0.0187857	1.04431	457779	1.04431	235097	1.04431	222683
0.0466818	0.0188176	1.04513	457690	1.04513	235009	1.04513	222681
0.0475007	0.0188467	1.04595	457610	1.04595	234931	1.04595	222680
0.0483197	0.018873	1.04677	457541	1.04677	234862	1.04677	222678
0.0491387	0.0188966	1.04759	457469	1.04759	234791	1.04759	222678
0.0499577	0.0189175	1.04841	457388	1.04841	234710	1.04841	222678
0.0507767	0.0189357	1.04922	457290	1.04922	234610	1.04922	222681
0.0515956	0.0189512	1.05004	457189	1.05004	234505	1.05004	222683
0.0524146	0.0189642	1.05086	457088	1.05086	234402	1.05086	222686
0.0532336	0.0189746	1.05168	456980	1.05168	234291	1.05168	222689
0.0540526	0.0189824	1.0525	456877	1.0525	234186	1.0525	222691
0.0548715	0.0189878	1.05332	456774	1.05332	234082	1.05332	222692
0.0556905	0.0189906	1.05414	456662	1.05414	233968	1.05414	222694
0.0565095	0.0189911	1.05496	456543	1.05496	233848	1.05496	222696
0.0573285	0.0189892	1.05578	456427	1.05578	233730	1.05578	222697
0.0581475	0.018985	1.0566	456311	1.0566	233613	1.0566	222698
0.0589664	0.0189784	1.05741	456207	1.05741	233508	1.05741	222699
0.0597854	0.0189696	1.05823	456108	1.05823	233409	1.05823	222698
0.0606044	0.0189586	1.05905	455997	1.05905	233297	1.05905	222699
0.0614234	0.0189454	1.05987	455904	1.05987	233205	1.05987	222699
0.0622423	0.0189301	1.06069	455819	1.06069	233121	1.06069	222698
0.0630613	0.0189127	1.06151	455737	1.06151	233041	1.06151	222696
0.0638803	0.0188932	1.06233	455649	1.06233	232954	1.06233	222695
0.0646993	0.0188718	1.06315	455556	1.06315	232862	1.06315	222693
0.0655183	0.0188484	1.06397	455480	1.06397	232791	1.06397	222689
0.0663372	0.018823	1.06479	455406	1.06479	232723	1.06479	222683
0.0671562	0.0187958	1.0656	455333	1.0656	232657	1.0656	222675
0.0679752	0.0187668	1.06642	455255	1.06642	232589	1.06642	222666
0.0687942	0.0187359	1.06724	455175	1.06724	232520	1.06724	222655
0.0696132	0.0187034	1.06806	455087	1.06806	232445	1.06806	222642
0.0704321	0.0186691	1.06888	455004	1.06888	232378	1.06888	222626
0.0712511	0.0186331	1.0697	454928	1.0697	232320	1.0697	222608
0.0720701	0.0185956	1.07052	454847	1.07052	232260	1.07052	222587
0.0728891	0.0185564	1.07134	454761	1.07134	232198	1.07134	222564
0.073708	0.0185158	1.07216	454688	1.07216	232152	1.07216	222536
0.074527	0.0184736	1.07298	454619	1.07298	232113	1.07298	222506
0.075346	0.01843	1.07379	454531	1.07379	232058	1.07379	222474
0.076165	0.0183849	1.07461	454439	1.07461	232000	1.07461	222439
0.076984	0.0183385	1.07543	454353	1.07543	231953	1.07543	222400
0.0778029	0.0182908	1.07625	454268	1.07625	231910	1.07625	222358
0.0786219	0.0182417	1.07707	454182	1.07707	231870	1.07707	222312
0.0794409	0.0181914	1.07789	454110	1.07789	231848	1.07789	222262
0.0802599	0.0181399	1.07871	454037	1.07871	231829	1.07871	222208
0.0810788	0.0180872
0.0818978	0.0180334
0.0827168	0.0179785
0.0835358	0.0179225
0.0843548	0.0178654
0.0851737	0.0178074
0.0859927	0.0177484
0.0868117	0.0176885
0.0876307	0.0176277
0.0884497	0.017566
0.0892686	0.0175036
0.0900876	0.0174403
0.0909066	0.0173762
0.0917256	0.0173114
0.0925445	0.0172459
0.0933635	0.0171798
0.0941825	0.017113
0.0950015	0.0170456
0.0958205	0.0169775
0.0966394	0.016909
0.0974584	0.0168399
0.0982774	0.0167703
0.0990964	0.0167002
0.0999153	0.0166296
0.100734	0.0165586
0.101553	0.0164873
0.102372	0.0164155
0.103191	0.0163433
0.10401	0.0162709
0.104829	0.0161981
0.105648	0.016125
0.106467	0.0160516
0.107286	0.015978
0.108105	0.0159041
0.108924	0.01583
0.109743	0.0157557
0.110562	0.0156812
0.111381	0.0156066
0.1122	0.0155318
0.113019	0.0154569
0.113838	0.0153818
0.114657	0.0153067
0.115476	0.0152315
0.116295	0.0151562
0.117114	0.0150808
0.117933	0.0150054
0.118752	0.01493
0.119571	0.0148545
0.12039	0.0147791
0.121209	0.0147036
0.122028	0.0146282
0.122847	0.0145528
0.123666	0.0144775
0.124485	0.0144022
0.125304	0.0143269
0.126123	0.0142518
0.126942	0.0141767
0.127761	0.0141017
0.12858	0.0140268
0.129399	0.0139521
0.130218	0.0138774
0.131037	0.0138029
0.131855	0.0137285
0.132674	0.0136542
0.133493	0.0135801
0.134312	0.0135062
0.135131	0.0134324
0.13595	0.0133588
0.136769	0.0132854
0.137588	0.0132121
0.138407	0.013139
0.139226	0.0130662
0.140045	0.0129935
0.140864	0.012921
0.141683	0.0128488
0.142502	0.0127767
0.143321	0.0127049
0.14414	0.0126333
0.144959	0.0125619
0.145778	0.0124908
0.146597	0.0124198
0.147416	0.0123492
0.148235	0.0122787
0.149054	0.0122086
0.149873	0.0121386
0.150692	0.0120689
0.151511	0.0119995
0.15233	0.0119303
0.153149	0.0118614
0.153968	0.0117928
0.154787	0.0117244
0.155606	0.0116563
0.156425	0.0115885
0.157244	0.0115209
0.158063	0.0114536
0.158882	0.0113866
0.159701	0.0113199
0.16052	0.0112534
0.161339	0.0111872
0.162158	0.0111213
0.162977	0.0110557
0.163796	0.0109904
0.164615	0.0109254
0.165434	0.0108607
0.166253	0.0107962
0.167072	0.010732
0.167891	0.0106682
0.16871	0.0106046
0.169528	0.0105413
0.170347	0.0104783
0.171166	0.0104156
0.171985	0.0103532
0.172804	0.0102911
0.173623	0.0102293
0.174442	0.0101678
0.175261	0.0101066
0.17608	0.0100457
0.176899	0.00998507
0.177718	0.00992475
0.178537	0.00986473
0.179356	0.00980501
0.180175	0.00974558
0.180994	0.00968646
0.181813	0.00962763
0.182632	0.0095691
0.183451	0.00951086
0.18427	0.00945293
0.185089	0.00939529
0.185908	0.00933795
0.186727	0.0092809
0.187546	0.00922415
0.188365	0.0091677
0.189184	0.00911154
0.190003	0.00905567
0.190822	0.0090001
0.191641	0.00894482
0.19246	0.00888984
0.193279	0.00883514
0.194098	0.00878074
0.194917	0.00872663
0.195736	0.00867281
0.196555	0.00861927
0.197374	0.00856603
0.198193	0.00851307
0.199012	0.0084604
0.199831	0.00840801
0.20065	0.00835591
0.201469	0.00830409
0.202288	0.00825255
0.203107	0.00820129
0.203926	0.00815032
0.204745	0.00809962
0.205564	0.0080492
0.206383	0.00799906
0.207201	0.0079492
0.20802	0.00789961
0.208839	0.00785029
0.209658	0.00780124
0.210477	0.00775247
0.211296	0.00770396
0.212115	0.00765573
0.212934	0.00760776
0.213753	0.00756006
0.214572	0.00751262
0.215391	0.00746545
0.21621	0.00741854
0.217029	0.00737189
0.217848	0.0073255
0.218667	0.00727937
0.219486	0.0072335
0.220305	0.00718788
0.221124	0.00714252
0.221943	0.00709741
0.222762	0.00705255
0.223581	0.00700794
0.2244	0.00696359
0.225219	0.00691948
0.226038	0.00687562
0.226857	0.00683201
0.227676	0.00678864
0.228495	0.00674551
0.229314	0.00670263
0.230133	0.00665998
0.230952	0.00661758
0.231771	0.00657541
0.23259	0.00653348
0.233409	0.00649179
0.234228	0.00645034
0.235047	0.00640911
0.235866	0.00636812
0.236685	0.00632736
0.237504	0.00628683
0.238323	0.00624653
0.239142	0.00620646
0.239961	0.00616662
0.24078	0.006127
0.241599	0.0060876
0.242418	0.00604843
0.243237	0.00600948
0.244056	0.00597076
0.244874	0.00593225
0.245693	0.00589397
0.246512	0.0058559
0.247331	0.00581805
0.24815	0.00578041
0.248969	0.00574299
0.249788	0.00570579
0.250607	0.0056688
0.251426	0.00563202
0.252245	0.00559545
0.253064	0.0055591
0.253883	0.00552295
0.254702	0.00548701
0.255521	0.00545128
0.25634	0.00541576
0.257159	0.00538044
0.257978	0.00534533
0.258797	0.00531043
0.259616	0.00527572
0.260435	0.00524122
0.261254	0.00520693
0.262073	0.00517283
0.262892	0.00513893
0.263711	0.00510524
0.26453	0.00507174
0.265349	0.00503844
0.266168	0.00500533
0.266987	0.00497243
0.267806	0.00493971
0.268625	0.0049072
0.269444	0.00487487
0.270263	0.00484274
0.271082	0.0048108
0.271901	0.00477906
0.27272	0.0047475
0.273539	0.00471613
0.274358	0.00468496
0.275177	0.00465397
0.275996	0.00462317
0.276815	0.00459255
0.277634	0.00456213
0.278453	0.00453188
0.279272	0.00450183
0.280091	0.00447195
0.28091	0.00444226
0.281729	0.00441275
0.282547	0.00438343
0.283366	0.00435428
0.284185	0.00432531
0.285004	0.00429653
0.285823	0.00426792
0.286642	0.00423949
0.287461	0.00421123
0.28828	0.00418315
0.289099	0.00415525
0.289918	0.00412752
0.290737	0.00409997
0.291556	0.00407259
0.292375	0.00404538
0.293194	0.00401835
0.294013	0.00399148
0.294832	0.00396478
0.295651	0.00393826
0.29647	0.0039119
0.297289	0.00388571
0.298108	0.00385969
0.298927	0.00383383
0.299746	0.00380814
0.300565	0.00378261
0.301384	0.00375725
0.302203	0.00373205
0.303022	0.00370702
0.303841	0.00368214
0.30466	0.00365743
0.305479	0.00363287
0.306298	0.00360848
0.307117	0.00358424
0.307936	0.00356017
0.308755	0.00353625
0.309574	0.00351248
0.310393	0.00348888
0.311212	0.00346542
0.312031	0.00344212
0.31285	0.00341898
0.313669	0.00339598
0.314488	0.00337314
0.315307	0.00335045
0.316126	0.00332791
0.316945	0.00330551
0.317764	0.00328327
0.318583	0.00326118
0.319402	0.00323923
0.32022	0.00321742
0.321039	0.00319577
0.321858	0.00317425
0.322677	0.00315289
0.323496	0.00313166
0.324315	0.00311058
0.325134	0.00308964
0.325953	0.00306884
0.326772	0.00304817
0.327591	0.00302765
0.32841	0.00300727
0.329229	0.00298702
0.330048	0.00296691
0.330867	0.00294694
0.331686	0.0029271
0.332505	0.00290739
0.333324	0.00288782
0.334143	0.00286838
0.334962	0.00284907
0.335781	0.00282989
0.3366	0.00281084
0.337419	0.00279192
0.338238	0.00277313
0.339057	0.00275447
0.339876	0.00273594
0.340695	0.00271753
0.341514	0.00269924
0.342333	0.00268108
0.343152	0.00266304
0.343971	0.00264513
0.34479	0.00262734
0.345609	0.00260966
0.346428	0.00259211
0.347247	0.00257468
0.348066	0.00255736
0.348885	0.00254016
0.349704	0.00252308
0.350523	0.00250612
0.351342	0.00248927
0.352161	0.00247253
0.35298	0.00245591
0.353799	0.0024394
0.354618	0.002423
0.355437	0.00240671
0.356256	0.00239053
0.357075	0.00237446
0.357893	0.0023585
0.358712	0.00234265
0.359531	0.0023269
0.36035	0.00231126
0.361169	0.00229572
0.361988	0.00228029
0.362807	0.00226496
0.363626	0.00224973
0.364445	0.00223461
0.365264	0.00221959
0.366083	0.00220466
0.366902	0.00218984
0.367721	0.00217511
0.36854	0.00216049
0.369359	0.00214595
0.370178	0.00213152
0.370997	0.00211718
0.371816	0.00210294
0.372635	0.00208879
0.373454	0.00207473
0.374273	0.00206077
0.375092	0.00204689
0.375911	0.00203311
0.37673	0.00201942
0.377549	0.00200582
0.378368	0.00199231
0.379187	0.00197888
0.380006	0.00196554
0.380825	0.00195229
0.381644	0.00193913
0.382463	0.00192605
0.383282	0.00191305
0.384101	0.00190014
0.38492	0.00188731
0.385739	0.00187457
0.386558	0.00186191
0.387377	0.00184932
0.388196	0.00183682
0.389015	0.0018244
0.389834	0.00181206
0.390653	0.00179979
0.391472	0.00178761
0.392291	0.0017755
0.39311	0.00176347
0.393929	0.00175151
0.394748	0.00173963
0.395566	0.00172783
0.396385	0.0017161
0.397204	0.00170444
0.398023	0.00169285
0.398842	0.00168134
0.399661	0.0016699
0.40048	0.00165853
0.401299	0.00164724
0.402118	0.00163601
0.402937	0.00162485
0.403756	0.00161376
0.404575	0.00160274
0.405394	0.00159179
0.406213	0.00158091
0.407032	0.00157009
0.407851	0.00155934
0.40867	0.00154865
0.409489	0.00153803
0.410308	0.00152748
0.411127	0.00151699
0.411946	0.00150656
0.412765	0.00149619
0.413584	0.00148589
0.414403	0.00147565
0.415222	0.00146548
0.416041	0.00145536
0.41686	0.0014453
0.417679	0.00143531
0.418498	0.00142537
0.419317	0.0014155
0.420136	0.00140568
0.420955	0.00139592
0.421774	0.00138622
0.422593	0.00137658
0.423412	0.00136699
0.424231	0.00135746
0.42505	0.00134799
0.425869	0.00133857
0.426688	0.00132921
0.427507	0.0013199
0.428326	0.00131065
0.429145	0.00130145
0.429964	0.0012923
0.430783	0.00128321
0.431602	0.00127417
0.432421	0.00126519
0.433239	0.00125625
0.434058	0.00124737
0.434877	0.00123854
0.435696	0.00122975
0.436515	0.00122102
0.437334	0.00121234
0.438153	0.00120371
0.438972	0.00119513
0.439791	0.0011866
0.44061	0.00117811
0.441429	0.00116968
0.442248	0.00116129
0.443067	0.00115295
0.443886	0.00114466
0.444705	0.00113641
0.445524	0.00112821
0.446343	0.00112006
0.447162	0.00111195
0.447981	0.00110389
0.4488	0.00109588
0.449619	0.00108791
0.450438	0.00107998
0.451257	0.0010721
0.452076	0.00106426
0.452895	0.00105647
0.453714	0.00104872
0.454533	0.00104101
0.455352	0.00103335
0.456171	0.00102573
0.45699	0.00101815
0.457809	0.00101061
0.458628	0.00100312
0.459447	0.000995668
0.460266	0.000988257
0.461085	0.000980888
0.461904	0.000973559
0.462723	0.000966271
0.463542	0.000959024
0.464361	0.000951816
0.46518	0.000944649
0.465999	0.000937521
0.466818	0.000930433
0.467637	0.000923384
0.468456	0.000916375
0.469275	0.000909404
0.470094	0.000902471
0.470912	0.000895577
0.471731	0.000888722
0.47255	0.000881904
0.473369	0.000875123
0.474188	0.000868381
0.475007	0.000861675
0.475826	0.000855007
0.476645	0.000848376
0.477464	0.000841781
0.478283	0.000835222
0.479102	0.0008287
0.479921	0.000822214
0.48074	0.000815764
0.481559	0.000809349
0.482378	0.00080297
0.483197	0.000796626
0.484016	0.000790317
0.484835	0.000784043
0.485654	0.000777803
0.486473	0.000771598
0.487292	0.000765427
0.488111	0.00075929
0.48893	0.000753186
0.489749	0.000747117
0.490568	0.000741081
0.491387	0.000735077
0.492206	0.000729107
0.493025	0.00072317
0.493844	0.000717265
0.494663	0.000711393
0.495482	0.000705553
0.496301	0.000699745
0.49712	0.000693968
0.497939	0.000688223
0.498758	0.00068251
0.499577	0.000676827
0.500396	0.000671176
0.501215	0.000665555
0.502034	0.000659964
0.502853	0.000654404
0.503672	0.000648874
0.504491	0.000643374
0.50531	0.000637903
0.506129	0.000632462
0.506948	0.00062705
0.507767	0.000621667
0.508585	0.000616313
0.509404	0.000610987
0.510223	0.000605689
0.511042	0.000600419
0.511861	0.000595177
0.51268	0.000589963
0.513499	0.000584776
0.514318	0.000579616
0.515137	0.000574483
0.515956	0.000569377
0.516775	0.000564297
0.517594	0.000559243
0.518413	0.000554214
0.519232	0.000549212
0.520051	0.000544235
0.52087	0.000539283
0.521689	0.000534355
0.522508	0.000529453
0.523327	0.000524575
0.524146	0.000519721
0.524965	0.00051489
0.525784	0.000510084
0.526603	0.0005053
0.527422	0.00050054
0.528241	0.000495802
0.52906	0.000491087
0.529879	0.000486395
0.530698	0.000481724
0.531517	0.000477075
0.532336	0.000472448
0.533155	0.000467842
0.533974	0.000463256
0.534793	0.000458692
0.535612	0.000454148
0.536431	0.000449624
0.53725	0.00044512
0.538069	0.000440636
0.538888	0.000436171
0.539707	0.000431726
0.540526	0.000427299
0.541345	0.000422891
0.542164	0.000418502
0.542983	0.000414131
0.543802	0.000409777
0.544621	0.000405442
0.54544	0.000401124
0.546258	0.000396823
0.547077	0.000392539
0.547896	0.000388272
0.548715	0.000384022
0.549534	0.000379788
0.550353	0.00037557
0.551172	0.000371368
0.551991	0.000367182
0.55281	0.000363012
0.553629	0.000358856
0.554448	0.000354716
0.555267	0.000350591
0.556086	0.000346481
0.556905	0.000342385
0.557724	0.000338304
0.558543	0.000334237
0.559362	0.000330184
0.560181	0.000326145
0.561	0.00032212
0.561819	0.000318108
0.562638	0.00031411
0.563457	0.000310125
0.564276	0.000306154
0.565095	0.000302196
0.565914	0.000298251
0.566733	0.000294318
0.567552	0.000290399
0.568371	0.000286492
0.56919	0.000282598
0.570009	0.000278717
0.570828	0.000274847
0.571647	0.000270991
0.572466	0.000267146
0.573285	0.000263314
0.574104	0.000259494
0.574923	0.000255687
0.575742	0.000251891
0.576561	0.000248108
0.57738	0.000244336
0.578199	0.000240577
0.579018	0.00023683
0.579837	0.000233094
0.580656	0.000229371
0.581475	0.00022566
0.582294	0.000221961
0.583113	0.000218274
0.583931	0.000214598
0.58475	0.000210935
0.585569	0.000207284
0.586388	0.000203646
0.587207	0.000200019
0.588026	0.000196405
0.588845	0.000192802
0.589664	0.000189213
0.590483	0.000185635
0.591302	0.00018207
0.592121	0.000178518
0.59294	0.000174978
0.593759	0.000171451
0.594578	0.000167936
0.595397	0.000164435
0.596216	0.000160946
0.597035	0.00015747
0.597854	0.000154007
0.598673	0.000150558
0.599492	0.000147122
0.600311	0.000143699
0.60113	0.00014029
0.601949	0.000136894
0.602768	0.000133512
0.603587	0.000130144
0.604406	0.000126789
0.605225	0.000123449
0.606044	0.000120123
0.606863	0.000116811
0.607682	0.000113513
0.608501	0.00011023
0.60932	0.000106961
0.610139	0.000103707
0.610958	0.000100468
0.611777	9.72438e-05
0.612596	9.40346e-05
0.613415	9.08404e-05
0.614234	8.76615e-05
0.615053	8.44978e-05
0.615872	8.13496e-05
0.616691	7.8217e-05
0.61751	7.50999e-05
0.618329	7.19986e-05
0.619148	6.8913e-05
0.619967	6.58434e-05
0.620786	6.27898e-05
0.621604	5.97522e-05
0.622423	5.67308e-05
0.623242	5.37255e-05
0.624061	5.07366e-05
0.62488	4.7764e-05
0.625699	4.48079e-05
0.626518	4.18681e-05
0.627337	3.8945e-05
0.628156	3.60383e-05
0.628975	3.31483e-05
0.629794	3.0275e-05
0.630613	2.74183e-05
0.631432	2.45784e-05
0.632251	2.17552e-05
0.63307	1.89487e-05
0.633889	1.61591e-05
0.634708	1.33863e-05
0.635527	1.06302e-05
0.636346	7.891e-06
0.637165	5.1686e-06
0.637984	2.463e-06
0.638803	-2.25794e-07
0.639622	-2.8978e-06
0.640441	-5.55304e-06
0.64126	-8.19153e-06
0.642079	-1.08133e-05
0.642898	-1.34183e-05
0.643717	-1.60067e-05
0.644536	-1.85784e-05
0.645355	-2.11335e-05
0.646174	-2.36721e-05
0.646993	-2.61941e-05
0.647812	-2.86995e-05
0.648631	-3.11885e-05
0.64945	-3.36611e-05
0.650269	-3.61173e-05
0.651088	-3.85571e-05
0.651907	-4.09806e-05
0.652726	-4.33877e-05
0.653545	-4.57786e-05
0.654364	-4.81533e-05
0.655183	-5.05117e-05
0.656002	-5.28539e-05
0.656821	-5.51799e-05
0.65764	-5.74897e-05
0.658459	-5.97833e-05
0.659277	-6.20607e-05
0.660096	-6.43219e-05
0.660915	-6.65668e-05
0.661734	-6.87954e-05
0.662553	-7.10077e-05
0.663372	-7.32036e-05
0.664191	-7.5383e-05
0.66501	-7.75459e-05
0.665829	-7.96921e-05
0.666648	-8.18217e-05
0.667467	-8.39343e-05
0.668286	-8.603e-05
0.669105	-8.81085e-05
0.669924	-9.01696e-05
0.670743	-9.22133e-05
0.671562	-9.42393e-05
0.672381	-9.62472e-05
0.6732	-9.8237e-05
0.674019	-0.000100208
0.674838	-0.000102161
0.675657	-0.000104095
0.676476	-0.000106009
0.677295	-0.000107903
0.678114	-0.000109777
0.678933	-0.000111631
0.679752	-0.000113464
0.680571	-0.000115276
0.68139	-0.000117065
0.682209	-0.000118833
0.683028	-0.000120577
0.683847	-0.000122298
0.684666	-0.000123995
0.685485	-0.000125668
0.686304	-0.000127315
0.687123	-0.000128936
0.687942	-0.000130531
0.688761	-0.000132099
0.68958	-0.000133638
0.690399	-0.000135149
0.691218	-0.000136631
0.692037	-0.000138082
0.692856	-0.000139502
0.693675	-0.00014089
0.694494	-0.000142245
0.695313	-0.000143566
0.696132	-0.000144853
0.69695	-0.000146104
0.697769	-0.000147353
0.698588	-0.000148565
0.699407	-0.000149736
0.700226	-0.000150868
0.701045	-0.000151959
0.701864	-0.000153007
0.702683	-0.000154013
0.703502	-0.000154974
0.704321	-0.000155889
0.70514	-0.000156759
0.705959	-0.00015758
0.706778	-0.000158352
0.707597	-0.000159075
0.708416	-0.000159746
0.709235	-0.000160365
0.710054	-0.00016093
0.710873	-0.000161441
0.711692	-0.000161896
0.712511	-0.000162294
0.71333	-0.000162634
0.714149	-0.000162915
0.714968	-0.000163135
0.715787	-0.000163293
0.716606	-0.000163388
0.717425	-0.000163419
0.718244	-0.000163385
0.719063	-0.000163285
0.719882	-0.000163117
0.720701	-0.000162881
0.72152	-0.000162575
0.722339	-0.000162198
0.723158	-0.000161748
0.723977	-0.000161223
0.724796	-0.000160623
0.725615	-0.000159946
0.726434	-0.000159191
0.727253	-0.000158356
0.728072	-0.000157441
0.728891	-0.000156443
0.72971	-0.000155363
0.730529	-0.000154199
0.731348	-0.000152951
0.732167	-0.000151618
0.732986	-0.000150201
0.733805	-0.000148701
0.734623	-0.000147117
0.735442	-0.00014545
0.736261	-0.000143699
0.73708	-0.000141864
0.737899	-0.000139945
0.738718	-0.00013794
0.739537	-0.000135849
0.740356	-0.000133669
0.741175	-0.000131398
0.741994	-0.000129035
0.742813	-0.000126578
0.743632	-0.000124025
0.744451	-0.000121375
0.74527	-0.000118627
0.746089	-0.000115779
0.746908	-0.000112831
0.747727	-0.00010978
0.748546	-0.000106626
0.749365	-0.000103368
0.750184	-0.000100003
0.751003	-9.65307e-05
0.751822	-9.29486e-05
0.752641	-8.92547e-05
0.75346	-8.54466e-05
0.754279	-8.15224e-05
0.755098	-7.74793e-05
0.755917	-7.3315e-05
0.756736	-6.90264e-05
0.757555	-6.46115e-05
0.758374	-6.00679e-05
0.759193	-5.53935e-05
0.760012	-5.05851e-05
0.760831	-4.56404e-05
0.76165	-4.0557e-05
0.762469	-3.53314e-05
0.763288	-2.99618e-05
0.764107	-2.44454e-05
0.764926	-1.87786e-05
0.765745	-1.29583e-05
0.766564	-6.98174e-06
0.767383	-8.44673e-07
0.768202	5.45626e-06
0.769021	1.19245e-05
0.76984	1.85646e-05
0.770659	2.53807e-05
0.771478	3.23774e-05
0.772296	3.95588e-05
0.773115	4.69303e-05
0.773934	5.44974e-05
0.774753	6.22658e-05
0.775572	7.02408e-05
0.776391	7.84291e-05
0.77721	8.68375e-05
0.778029	9.54723e-05
0.778848	0.000104341
0.779667	0.000113452
0.780486	0.000122812
0.781305	0.000132431
0.782124	0.000142317
0.782943	0.00015248
0.783762	0.000162931
0.784581	0.000173678
0.7854	0.000184734
0.786219	0.000196111
0.787038	0.000207821
0.787857	0.000219876
0.788676	0.000232292
0.789495	0.000245082
0.790314	0.000258261
0.791133	0.000271845
0.791952	0.000285851
0.792771	0.000300297
0.79359	0.0003152
0.794409	0.000330579
0.795228	0.000346456
0.796047	0.000362851
0.796866	0.000379787
0.797685	0.000397289
0.798504	0.000415381
0.799323	0.000434087
0.800142	0.000453437
0.800961	0.000473458
0.80178	0.000494179
0.802599	0.000515633
0.803418	0.000537851
0.804237	0.000560869
0.805056	0.000584723
0.805875	0.00060945
0.806694	0.000635089
0.807513	0.000661682
0.808332	0.000689271
0.809151	0.000717903
0.809969	0.000747624
0.810788	0.000778483
0.811607	0.000810532
0.812426	0.000843824
0.813245	0.000878417
0.814064	0.000914367
0.814883	0.000951738
0.815702	0.000990592
0.816521	0.001031
0.81734	0.00107302
0.818159	0.00111673
0.818978	0.00116221
0.819797	0.00120954
0.820616	0.00125879
0.821435	0.00131006
0.822254	0.00136342
0.823073	0.00141898
0.823892	0.00147682
0.824711	0.00153704
0.82553	0.00159976
0.826349	0.00166507
0.827168	0.00173309
0.827987	0.00180393
0.828806	0.00187772
0.829625	0.00195456
0.830444	0.00203461
0.831263	0.00211798
0.832082	0.00220482
0.832901	0.00229526
0.83372	0.00238947
0.834539	0.00248758
0.835358	0.00258976
0.836177	0.00269618
0.836996	0.002807
0.837815	0.0029224
0.838634	0.00304255
0.839453	0.00316766
0.840272	0.0032979
0.841091	0.00343349
0.84191	0.00357463
0.842729	0.00372152
0.843548	0.0038744
0.844367	0.00403349
0.845186	0.00419903
0.846005	0.00437125
0.846824	0.00455041
0.847642	0.00473676
0.848461	0.00493058
0.84928	0.00513213
0.850099	0.00534169
0.850918	0.00555957
0.851737	0.00578605
0.852556	0.00602145
0.853375	0.00626609
0.854194	0.00652029
0.855013	0.0067844
0.855832	0.00705876
0.856651	0.00734373
0.85747	0.00763969
0.858289	0.007947
0.859108	0.00826608
0.859927	0.00859731
0.860746	0.00894112
0.861565	0.00929794
0.862384	0.0096682
0.863203	0.0100524
0.864022	0.0104509
0.864841	0.0108643
0.86566	0.0112931
0.866479	0.0117377
0.867298	0.0121987
0.868117	0.0126766
0.868936	0.013172
0.869755	0.0136855
0.870574	0.0142176
0.871393	0.0147691
0.872212	0.0153404
0.873031	0.0159322
0.87385	0.0165453
0.874669	0.0171802
0.875488	0.0178378
0.876307	0.0185187
0.877126	0.0192236
0.877945	0.0199534
0.878764	0.0207088
0.879583	0.0214906
0.880402	0.0222997
0.881221	0.0231369
0.88204	0.0240032
0.882859	0.0248993
0.883678	0.0258263
0.884497	0.0267851
0.885315	0.0277767
0.886134	0.0288021
0.886953	0.0298623
0.887772	0.0309584
0.888591	0.0320914
0.88941	0.0332625
0.890229	0.0344729
0.891048	0.0357236
0.891867	0.037016
0.892686	0.0383511
0.893505	0.0397303
0.894324	0.0411549
0.895143	0.0426261
0.895962	0.0441452
0.896781	0.0457138
0.8976	0.047333
0.898419	0.0490044
0.899238	0.0507293
0.900057	0.0525093
0.900876	0.0543459
0.901695	0.0562404
0.902514	0.0581946
0.903333	0.0602098
0.904152	0.0622878
0.904971	0.0644301
0.90579	0.0666383
0.906609	0.068914
0.907428	0.0712589
0.908247	0.0736747
0.909066	0.0761631
0.909885	0.0787256
0.910704	0.081364
0.911523	0.0840801
0.912342	0.0868754
0.913161	0.0897518
0.91398	0.0927109
0.914799	0.0957544
0.915618	0.098884
0.916437	0.102101
0.917256	0.105408
0.918075	0.108806
0.918894	0.112297
0.919713	0.115882
0.920532	0.119563
0.921351	0.123342
0.92217	0.12722
0.922988	0.131198
0.923807	0.135279
0.924626	0.139463
0.925445	0.143751
0.926264	0.148146
0.927083	0.152649
0.927902	0.15726
0.928721	0.161981
0.92954	0.166813
0.930359	0.171757
0.931178	0.176814
0.931997	0.181985
0.932816	0.187271
0.933635	0.192671
0.934454	0.198188
0.935273	0.203821
0.936092	0.209571
0.936911	0.215439
0.93773	0.221423
0.938549	0.227526
0.939368	0.233746
0.940187	0.240084
0.941006	0.246539
0.941825	0.25311
0.942644	0.259799
0.943463	0.266603
0.944282	0.273523
0.945101	0.280557
0.94592	0.287705
0.946739	0.294964
0.947558	0.302335
0.948377	0.309816
0.949196	0.317405
0.950015	0.325101
0.950834	0.332901
0.951653	0.340804
0.952472	0.348808
0.953291	0.356911
0.95411	0.36511
0.954929	0.373402
0.955748	0.381786
0.956567	0.390258
0.957386	0.398816
0.958205	0.407456
0.959024	0.416175
0.959843	0.42497
0.960661	0.433838
0.96148	0.442775
0.962299	0.451777
0.963118	0.460841
0.963937	0.469962
0.964756	0.479137
0.965575	0.488362
0.966394	0.497632
0.967213	0.506943
0.968032	0.51629
0.968851	0.52567
0.96967	0.535077
0.970489	0.544507
0.971308	0.553955
0.972127	0.563416
0.972946	0.572886
0.973765	0.582359
0.974584	0.591831
0.975403	0.601296
0.976222	0.61075
0.977041	0.620188
0.97786	0.629603
0.978679	0.638993
0.979498	0.64835
0.980317	0.65767
0.981136	0.666949
0.981955	0.67618
0.982774	0.685359
0.983593	0.694481
0.984412	0.703541
0.985231	0.712533
0.98605	0.721454
0.986869	0.730297
0.987688	0.739058
0.988507	0.747733
0.989326	0.756316
0.990145	0.764804
0.990964	0.77319
0.991783	0.781472
0.992602	0.789645
0.993421	0.797704
0.99424	0.805646
0.995059	0.813465
0.995878	0.821159
0.996697	0.828724
0.997516	0.836155
0.998334	0.843449
0.999153	0.850604
0.999972	0.857614
1.00079	0.864478
1.00161	0.871192
1.00243	0.877754
1.00325	0.88416
1.00407	0.890408
1.00489	0.896495
1.00571	0.902419
1.00652	0.908178
1.00734	0.913771
1.00816	0.919194
1.00898	0.924446
1.0098	0.929527
1.01062	0.934433
1.01144	0.939165
1.01226	0.94372
1.01308	0.948098
1.0139	0.952299
1.01471	0.95632
1.01553	0.960163
1.01635	0.963826
1.01717	0.967309
1.01799	0.970613
1.01881	0.973736
1.01963	0.97668
1.02045	0.979445
1.02127	0.98203
1.02208	0.984437
1.0229	0.986667
1.02372	0.98872
1.02454	0.990596
1.02536	0.992298
1.02618	0.993826
1.027	0.995181
1.02782	0.996366
1.02864	0.99738
1.02946	0.998227
1.03027	0.998907
1.03109	0.999423
1.03191	0.999775
1.03273	0.999967
1.03355	1
1.03437	0.999876
1.03519	0.999598
1.03601	0.999167
1.03683	0.998585
1.03765	0.997856
1.03846	0.996982
1.03928	0.995964
1.0401	0.994806
1.04092	0.99351
1.04174	0.992079
1.04256	0.990515
1.04338	0.988821
1.0442	0.986999
1.04502	0.985052
1.04584	0.982984
1.04665	0.980796
1.04747	0.978492
1.04829	0.976073
1.04911	0.973544
1.04993	0.970907
1.05075	0.968164
1.05157	0.965319
1.05239	0.962373
1.05321	0.959331
1.05403	0.956195
1.05484	0.952966
1.05566	0.94965
1.05648	0.946247
1.0573	0.942761
1.05812	0.939194
1.05894	0.93555
1.05976	0.93183
1.06058	0.928037
1.0614	0.924175
1.06221	0.920246
1.06303	0.916251
1.06385	0.912194
1.06467	0.908078
1.06549	0.903904
1.06631	0.899675
1.06713	0.895394
1.06795	0.891063
1.06877	0.886684
1.06959	0.88226
1.0704	0.877792
1.07122	0.873283
1.07204	0.868735
1.07286	0.864151
1.07368	0.859532
1.0745	0.854881
1.07532	0.850198
1.07614	0.845488
1.07696	0.84075
1.07778	0.835988
1.07859	0.831203
1.07941	0.826397
1.08023	0.821571
1.08105	0.816728
1.08187	0.811868
1.08269	0.806995
1.08351	0.802108
1.08433	0.797211
1.08515	0.792303
1.08597	0.787388
1.08678	0.782465
1.0876	0.777538
1.08842	0.772606
1.08924	0.767671
1.09006	0.762735
1.09088	0.757799
1.0917	0.752864
1.09252	0.747931
1.09334	0.743001
1.09415	0.738075
1.09497	0.733155
1.09579	0.728241
1.09661	0.723335
1.09743	0.718437
1.09825	0.713548
1.09907	0.70867
1.09989	0.703802
1.10071	0.698946
1.10153	0.694103
1.10234	0.689273
1.10316	0.684457
1.10398	0.679656
1.1048	0.67487
1.10562	0.670101
1.10644	0.665348
1.10726	0.660612
1.10808	0.655895
1.1089	0.651196
1.10972	0.646515
1.11053	0.641854
1.11135	0.637213
1.11217	0.632592
1.11299	0.627992
1.11381	0.623414
1.11463	0.618856
1.11545	0.614321
1.11627	0.609808
1.11709	0.605317
1.11791	0.600849
1.11872	0.596404
1.11954	0.591983
1.12036	0.587585
1.12118	0.583212
1.122	0.578862
1.12282	0.574537
1.12364	0.570236
1.12446	0.565959
1.12528	0.561708
1.1261	0.557482
1.12691	0.55328
1.12773	0.549104
1.12855	0.544954
1.12937	0.540828
1.13019	0.536729
1.13101	0.532654
1.13183	0.528606
1.13265	0.524583
1.13347	0.520586
1.13428	0.516615
1.1351	0.512669
1.13592	0.50875
1.13674	0.504856
1.13756	0.500988
1.13838	0.497146
1.1392	0.493329
1.14002	0.489539
1.14084	0.485774
1.14166	0.482035
1.14247	0.478322
1.14329	0.474634
1.14411	0.470972
1.14493	0.467336
1.14575	0.463725
1.14657	0.460139
1.14739	0.456579
1.14821	0.453044
1.14903	0.449534
1.14985	0.44605
1.15066	0.44259
1.15148	0.439155
1.1523	0.435745
1.15312	0.43236
1.15394	0.429
1.15476	0.425664
1.15558	0.422352
1.1564	0.419065
1.15722	0.415802
1.15804	0.412563
1.15885	0.409348
1.15967	0.406157
1.16049	0.40299
1.16131	0.399846
1.16213	0.396725
1.16295	0.393628
1.16377	0.390555
1.16459	0.387504
1.16541	0.384477
1.16623	0.381472
1.16704	0.37849
1.16786	0.37553
1.16868	0.372593
1.1695	0.369679
1.17032	0.366786
1.17114	0.363916
1.17196	0.361067
1.17278	0.35824
1.1736	0.355435
1.17441	0.352652
1.17523	0.349889
1.17605	0.347148
1.17687	0.344428
1.17769	0.341729
1.17851	0.339051
1.17933	0.336394
1.18015	0.333757
1.18097	0.33114
1.18179	0.328544
1.1826	0.325968
1.18342	0.323412
1.18424	0.320876
1.18506	0.318359
1.18588	0.315862
1.1867	0.313385
1.18752	0.310926
1.18834	0.308487
1.18916	0.306067
1.18998	0.303666
1.19079	0.301284
1.19161	0.29892
1.19243	0.296575
1.19325	0.294248
1.19407	0.29194
1.19489	0.289649
1.19571	0.287377
1.19653	0.285122
1.19735	0.282886
1.19817	0.280666
1.19898	0.278464
1.1998	0.27628
1.20062	0.274113
1.20144	0.271963
1.20226	0.269829
1.20308	0.267713
1.2039	0.265613
1.20472	0.26353
1.20554	0.261463
1.20635	0.259413
1.20717	0.257379
1.20799	0.255361
1.20881	0.253359
1.20963	0.251373
1.21045	0.249402
1.21127	0.247447
1.21209	0.245508
1.21291	0.243584
1.21373	0.241675
1.21454	0.239781
1.21536	0.237903
1.21618	0.236039
1.217	0.23419
1.21782	0.232356
1.21864	0.230536
1.21946	0.228731
1.22028	0.22694
1.2211	0.225164
1.22192	0.223401
1.22273	0.221653
1.22355	0.219918
1.22437	0.218197
1.22519	0.21649
1.22601	0.214797
1.22683	0.213117
1.22765	0.211451
1.22847	0.209797
1.22929	0.208157
1.23011	0.20653
1.23092	0.204916
1.23174	0.203315
1.23256	0.201727
1.23338	0.200151
1.2342	0.198588
1.23502	0.197037
1.23584	0.195499
1.23666	0.193973
1.23748	0.19246
1.2383	0.190958
1.23911	0.189468
1.23993	0.187991
1.24075	0.186525
1.24157	0.185071
1.24239	0.183628
1.24321	0.182197
1.24403	0.180778
1.24485	0.17937
1.24567	0.177973
1.24648	0.176587
1.2473	0.175213
1.24812	0.173849
1.24894	0.172497
1.24976	0.171155
1.25058	0.169824
1.2514	0.168504
1.25222	0.167194
1.25304	0.165895
1.25386	0.164607
1.25467	0.163328
1.25549	0.16206
1.25631	0.160803
1.25713	0.159555
1.25795	0.158317
1.25877	0.15709
1.25959	0.155872
1.26041	0.154664
1.26123	0.153466
1.26205	0.152278
1.26286	0.151099
1.26368	0.149929
1.2645	0.14877
1.26532	0.147619
1.26614	0.146478
1.26696	0.145346
1.26778	0.144223
1.2686	0.14311
1.26942	0.142005
1.27024	0.14091
1.27105	0.139823
1.27187	0.138745
1.27269	0.137676
1.27351	0.136616
1.27433	0.135564
1.27515	0.134521
1.27597	0.133486
1.27679	0.13246
1.27761	0.131442
1.27843	0.130433
1.27924	0.129432
1.28006	0.128439
1.28088	0.127454
1.2817	0.126477
1.28252	0.125509
1.28334	0.124548
1.28416	0.123595
1.28498	0.12265
1.2858	0.121713
1.28661	0.120784
1.28743	0.119862
1.28825	0.118948
1.28907	0.118042
1.28989	0.117143
1.29071	0.116252
1.29153	0.115368
1.29235	0.114492
1.29317	0.113623
1.29399	0.112761
1.2948	0.111906
1.29562	0.111059
1.29644	0.110218
1.29726	0.109385
1.29808	0.108559
1.2989	0.10774
1.29972	0.106928
1.30054	0.106123
1.30136	0.105324
1.30218	0.104533
1.30299	0.103748
1.30381	0.10297
1.30463	0.102199
1.30545	0.101434
1.30627	0.100676
1.30709	0.0999246
1.30791	0.0991797
1.30873	0.0984413
1.30955	0.0977093
1.31037	0.0969837
1.31118	0.0962645
1.312	0.0955517
1.31282	0.0948451
1.31364	0.0941448
1.31446	0.0934508
1.31528	0.0927629
1.3161	0.0920812
1.31692	0.0914057
1.31774	0.0907362
1.31855	0.0900728
1.31937	0.0894154
1.32019	0.088764
1.32101	0.0881185
1.32183	0.087479
1.32265	0.0868453
1.32347	0.0862175
1.32429	0.0855956
1.32511	0.0849794
1.32593	0.084369
1.32674	0.0837644
1.32756	0.0831654
1.32838	0.0825721
1.3292	0.0819845
1.33002	0.0814025
1.33084	0.0808261
1.33166	0.0802552
1.33248	0.0796899
1.3333	0.0791301
1.33412	0.0785757
1.33493	0.0780268
1.33575	0.0774833
1.33657	0.0769452
1.33739	0.0764125
1.33821	0.075885
1.33903	0.0753629
1.33985	0.0748461
1.34067	0.0743345
1.34149	0.0738282
1.34231	0.073327
1.34312	0.072831
1.34394	0.0723401
1.34476	0.0718543
1.34558	0.0713736
1.3464	0.070898
1.34722	0.0704273
1.34804	0.0699617
1.34886	0.069501
1.34968	0.0690452
1.3505	0.0685944
1.35131	0.0681484
1.35213	0.0677072
1.35295	0.0672709
1.35377	0.0668393
1.35459	0.0664124
1.35541	0.0659903
1.35623	0.0655728
1.35705	0.0651599
1.35787	0.0647517
1.35868	0.064348
1.3595	0.0639488
1.36032	0.0635542
1.36114	0.063164
1.36196	0.0627782
1.36278	0.0623968
1.3636	0.0620197
1.36442	0.0616469
1.36524	0.0612784
1.36606	0.0609141
1.36687	0.060554
1.36769	0.060198
1.36851	0.0598461
1.36933	0.0594982
1.37015	0.0591543
1.37097	0.0588144
1.37179	0.0584784
1.37261	0.0581462
1.37343	0.0578179
1.37425	0.0574933
1.37506	0.0571724
1.37588	0.0568552
1.3767	0.0565415
1.37752	0.0562315
1.37834	0.0559249
1.37916	0.0556218
1.37998	0.0553221
1.3808	0.0550257
1.38162	0.0547326
1.38244	0.0544428
1.38325	0.0541561
1.38407	0.0538725
1.38489	0.053592
1.38571	0.0533145
1.38653	0.05304
1.38735	0.0527683
1.38817	0.0524994
1.38899	0.0522333
1.38981	0.0519699
1.39063	0.0517092
1.39144	0.051451
1.39226	0.0511954
1.39308	0.0509422
1.3939	0.0506915
1.39472	0.050443
1.39554	0.0501969
1.39636	0.049953
1.39718	0.0497112
1.398	0.0494715
1.39881	0.0492339
1.39963	0.0489982
1.40045	0.0487644
1.40127	0.0485325
1.40209	0.0483024
1.40291	0.048074
1.40373	0.0478473
1.40455	0.0476222
1.40537	0.0473987
1.40619	0.0471767
1.407	0.0469561
1.40782	0.0467369
1.40864	0.046519
1.40946	0.0463024
1.41028	0.046087
1.4111	0.0458728
1.41192	0.0456598
1.41274	0.0454477
1.41356	0.0452367
1.41438	0.0450267
1.41519	0.0448176
1.41601	0.0446093
1.41683	0.0444019
1.41765	0.0441952
1.41847	0.0439893
1.41929	0.0437841
1.42011	0.0435795
1.42093	0.0433755
1.42175	0.0431721
1.42257	0.0429692
1.42338	0.0427668
1.4242	0.0425649
1.42502	0.0423634
1.42584	0.0421623
1.42666	0.0419615
1.42748	0.0417611
1.4283	0.0415609
1.42912	0.0413611
1.42994	0.0411614
1.43075	0.040962
1.43157	0.0407628
1.43239	0.0405638
1.43321	0.0403649
1.43403	0.0401662
1.43485	0.0399676
1.43567	0.0397691
1.43649	0.0395706
1.43731	0.0393722
1.43813	0.0391739
1.43894	0.0389757
1.43976	0.0387774
1.44058	0.0385792
1.4414	0.0383811
1.44222	0.0381829
1.44304	0.0379847
1.44386	0.0377866
1.44468	0.0375884
1.4455	0.0373902
1.44632	0.0371921
1.44713	0.0369939
1.44795	0.0367957
1.44877	0.0365976
1.44959	0.0363994
1.45041	0.0362012
1.45123	0.0360031
1.45205	0.035805
1.45287	0.0356069
1.45369	0.0354088
1.45451	0.0352108
1.45532	0.0350128
1.45614	0.0348149
1.45696	0.0346171
1.45778	0.0344193
1.4586	0.0342217
1.45942	0.0340241
1.46024	0.0338267
1.46106	0.0336294
1.46188	0.0334322
1.4627	0.0332352
1.46351	0.0330384
1.46433	0.0328418
1.46515	0.0326454
1.46597	0.0324492
1.46679	0.0322532
1.46761	0.0320575
1.46843	0.0318621
1.46925	0.031667
1.47007	0.0314722
1.47088	0.0312776
1.4717	0.0310835
1.47252	0.0308897
1.47334	0.0306962
1.47416	0.0305032
1.47498	0.0303106
1.4758	0.0301183
1.47662	0.0299266
1.47744	0.0297353
1.47826	0.0295445
1.47907	0.0293542
1.47989	0.0291644
1.48071	0.0289751
1.48153	0.0287864
1.48235	0.0285982
1.48317	0.0284106
1.48399	0.0282236
1.48481	0.0280373
1.48563	0.0278515
1.48645	0.0276665
1.48726	0.027482
1.48808	0.0272983
1.4889	0.0271152
1.48972	0.0269329
1.49054	0.0267513
1.49136	0.0265704
1.49218	0.0263902
1.493	0.0262109
1.49382	0.0260323
1.49464	0.0258545
1.49545	0.0256775
1.49627	0.0255013
1.49709	0.025326
1.49791	0.0251515
1.49873	0.0249779
1.49955	0.0248051
1.50037	0.0246332
1.50119	0.0244622
1.50201	0.0242921
1.50283	0.0241229
1.50364	0.0239546
1.50446	0.0237873
1.50528	0.0236209
1.5061	0.0234554
1.50692	0.0232909
1.50774	0.0231274
1.50856	0.0229649
1.50938	0.0228033
1.5102	0.0226428
1.51101	0.0224832
1.51183	0.0223247
1.51265	0.0221672
1.51347	0.0220107
1.51429	0.0218552
1.51511	0.0217008
1.51593	0.0215475
1.51675	0.0213951
1.51757	0.0212439
1.51839	0.0210937
1.5192	0.0209446
1.52002	0.0207966
1.52084	0.0206497
1.52166	0.0205039
1.52248	0.0203592
1.5233	0.0202156
1.52412	0.0200731
1.52494	0.0199317
1.52576	0.0197915
1.52658	0.0196524
1.52739	0.0195144
1.52821	0.0193776
1.52903	0.019242
1.52985	0.0191075
1.53067	0.0189741
1.53149	0.018842
1.53231	0.018711
1.53313	0.0185812
1.53395	0.0184526
1.53477	0.0183252
1.53558	0.0181989
1.5364	0.0180739
1.53722	0.0179502
1.53804	0.0178276
1.53886	0.0177063
1.53968	0.0175862
1.5405	0.0174674
1.54132	0.0173498
1.54214	0.0172335
1.54296	0.0171184
1.54377	0.0170047
1.54459	0.0168922
1.54541	0.016781
1.54623	0.0166711
1.54705	0.0165625
1.54787	0.0164552
1.54869	0.0163493
1.54951	0.0162447
1.55033	0.0161415
1.55114	0.0160396
1.55196	0.0159391
1.55278	0.0158399
1.5536	0.0157422
1.55442	0.0156458
1.55524	0.0155509
1.55606	0.0154573
1.55688	0.0153652
1.5577	0.0152746
1.55852	0.0151854
1.55933	0.0150976
1.56015	0.0150113
1.56097	0.0149265
1.56179	0.0148433
1.56261	0.0147615
1.56343	0.0146812
1.56425	0.0146025
1.56507	0.0145253
1.56589	0.0144497
1.56671	0.0143757
1.56752	0.0143032
1.56834	0.0142323
1.56916	0.014163
1.56998	0.0140954
1.5708	0.0140294
1.57162	0.013965
1.57244	0.0139023
1.57326	0.0138412
1.57408	0.0137819
1.5749	0.0137242
1.57571	0.0136682
1.57653	0.0136139
1.57735	0.0135614
1.57817	0.0135106
1.57899	0.0134615
1.57981	0.0134142
1.58063	0.0133686
1.58145	0.0133248
1.58227	0.0132828
1.58308	0.0132426
1.5839	0.0132042
1.58472	0.0131676
1.58554	0.0131328
1.58636	0.0130998
1.58718	0.0130686
1.588	0.0130392
1.58882	0.0130117
1.58964	0.012986
1.59046	0.0129622
1.59127	0.0129402
1.59209	0.01292
1.59291	0.0129017
1.59373	0.0128852
1.59455	0.0128705
1.59537	0.0128577
1.59619	0.0128467
1.59701	0.0128375
1.59783	0.0128302
1.59865	0.0128246
1.59946	0.0128209
1.60028	0.0128189
1.6011	0.0128188
1.60192	0.0128204
1.60274	0.0128237
1.60356	0.0128289
1.60438	0.0128357
1.6052	0.0128443
1.60602	0.0128545
1.60684	0.0128665
1.60765	0.0128801
1.60847	0.0128953
1.60929	0.0129121
1.61011	0.0129306
1.61093	0.0129506
1.61175	0.0129721
1.61257	0.0129952
1.61339	0.0130197
1.61421	0.0130457
1.61503	0.0130731
1.61584	0.0131018
1.61666	0.013132
1.61748	0.0131634
1.6183	0.0131962
1.61912	0.0132301
1.61994	0.0132653
1.62076	0.0133016
1.62158	0.0133391
1.6224	0.0133776
1.62321	0.0134172
1.62403	0.0134577
1.62485	0.0134992
1.62567	0.0135416
1.62649	0.0135848
1.62731	0.0136288
1.62813	0.0136736
1.62895	0.0137191
1.62977	0.0137652
1.63059	0.0138119
1.6314	0.0138592
1.63222	0.0139069
1.63304	0.0139551
1.63386	0.0140036
1.63468	0.0140525
[truncated: 1,666 more rows]

## Sheet: Fig. S1c
SEC-MALS ERGIC-53-MCFD2 complex
UV	UV	volume (mL)	Total Mass	volume (mL)	Protein mass	volume (mL)	Conjugate mass
volume (mL)	protein conjugate (from EG53com_20210318)	0.97802	505104	0.97802	283271	0.97802	221833
0	0.0114588	0.978839	507121	0.978839	284361	0.978839	222760
0.000818979	0.011604	0.979658	506960	0.979658	284200	0.979658	222760
0.00163796	0.0117483	0.980477	506793	0.980477	284044	0.980477	222749
0.00245694	0.0118914	0.981296	506640	0.981296	283915	0.981296	222724
0.00327591	0.0120333	0.982115	506497	0.982115	283810	0.982115	222687
0.00409489	0.0121741	0.982934	506345	0.982934	283703	0.982934	222643
0.00491387	0.0123135	0.983753	506168	0.983753	283573	0.983753	222595
0.00573285	0.0124516	0.984572	505986	0.984572	283446	0.984572	222540
0.00655183	0.0125883	0.985391	505836	0.985391	283363	0.985391	222473
0.00737081	0.0127235	0.98621	505690	0.98621	283292	0.98621	222398
0.00818979	0.0128571	0.987029	505536	0.987029	283215	0.987029	222320
0.00900877	0.0129892	0.987848	505386	0.987848	283149	0.987848	222237
0.00982774	0.0131196	0.988667	505237	0.988667	283087	0.988667	222150
0.0106467	0.0132483	0.989486	505099	0.989486	283042	0.989486	222057
0.0114657	0.0133753	0.990305	504957	0.990305	282994	0.990305	221963
0.0122847	0.0135004	0.991124	504789	0.991124	282917	0.991124	221872
0.0131037	0.0136237	0.991943	504629	0.991943	282851	0.991943	221778
0.0139226	0.0137451	0.992762	504500	0.992762	282823	0.992762	221677
0.0147416	0.0138645	0.993581	504393	0.993581	282821	0.993581	221572
0.0155606	0.0139819	0.9944	504286	0.9944	282820	0.9944	221466
0.0163796	0.0140973	0.995219	504159	0.995219	282793	0.995219	221366
0.0171986	0.0142106	0.996038	504032	0.996038	282767	0.996038	221266
0.0180175	0.0143217	0.996857	503950	0.996857	282792	0.996857	221159
0.0188365	0.0144308	0.997676	503893	0.997676	282845	0.997676	221048
0.0196555	0.0145376	0.998495	503815	0.998495	282871	0.998495	220944
0.0204745	0.0146422	0.999314	503728	0.999314	282885	0.999314	220843
0.0212934	0.0147445	1.00013	503667	1.00013	282927	1.00013	220740
0.0221124	0.0148445	1.00095	503616	1.00095	282978	1.00095	220638
0.0229314	0.0149422	1.00177	503552	1.00177	283011	1.00177	220541
0.0237504	0.0150376	1.00259	503476	1.00259	283027	1.00259	220449
0.0245694	0.0151306	1.00341	503398	1.00341	283038	1.00341	220361
0.0253883	0.0152212	1.00423	503337	1.00423	283064	1.00423	220273
0.0262073	0.0153093	1.00505	503294	1.00505	283110	1.00505	220184
0.0270263	0.0153951	1.00587	503249	1.00587	283149	1.00587	220100
0.0278453	0.0154784	1.00668	503188	1.00668	283166	1.00668	220022
0.0286643	0.0155592	1.0075	503131	1.0075	283183	1.0075	219948
0.0294832	0.0156376	1.00832	503092	1.00832	283219	1.00832	219873
0.0303022	0.0157135	1.00914	503049	1.00914	283246	1.00914	219803
0.0311212	0.0157869	1.00996	502986	1.00996	283245	1.00996	219741
0.0319402	0.0158578	1.01078	502922	1.01078	283240	1.01078	219682
0.0327591	0.0159261	1.0116	502871	1.0116	283246	1.0116	219625
0.0335781	0.015992	1.01242	502828	1.01242	283257	1.01242	219570
0.0343971	0.0160553	1.01324	502776	1.01324	283255	1.01324	219521
0.0352161	0.0161162	1.01406	502716	1.01406	283240	1.01406	219477
0.0360351	0.0161745	1.01487	502676	1.01487	283244	1.01487	219432
0.036854	0.0162303	1.01569	502659	1.01569	283272	1.01569	219387
0.037673	0.0162836	1.01651	502634	1.01651	283288	1.01651	219346
0.038492	0.0163344	1.01733	502577	1.01733	283261	1.01733	219316
0.039311	0.0163827	1.01815	502519	1.01815	283230	1.01815	219289
0.04013	0.0164286	1.01897	502512	1.01897	283257	1.01897	219255
0.0409489	0.0164719	1.01979	502509	1.01979	283285	1.01979	219224
0.0417679	0.0165128	1.02061	502482	1.02061	283282	1.02061	219201
0.0425869	0.0165513	1.02143	502415	1.02143	283226	1.02143	219189
0.0434059	0.0165874	1.02224	502359	1.02224	283182	1.02224	219177
0.0442249	0.016621	1.02306	502327	1.02306	283163	1.02306	219164
0.0450438	0.0166523	1.02388	502291	1.02388	283137	1.02388	219154
0.0458628	0.0166811	1.0247	502268	1.0247	283123	1.0247	219144
0.0466818	0.0167076	1.02552	502250	1.02552	283114	1.02552	219136
0.0475008	0.0167318	1.02634	502224	1.02634	283092	1.02634	219132
0.0483197	0.0167537	1.02716	502191	1.02716	283060	1.02716	219131
0.0491387	0.0167733	1.02798	502153	1.02798	283018	1.02798	219134
0.0499577	0.0167906	1.0288	502126	1.0288	282989	1.0288	219137
0.0507767	0.0168057	1.02962	502116	1.02962	282978	1.02962	219138
0.0515957	0.0168186	1.03043	502096	1.03043	282954	1.03043	219142
0.0524146	0.0168293	1.03125	502055	1.03125	282902	1.03125	219153
0.0532336	0.0168378	1.03207	502016	1.03207	282851	1.03207	219165
0.0540526	0.0168442	1.03289	501994	1.03289	282819	1.03289	219175
0.0548716	0.0168486	1.03371	501965	1.03371	282777	1.03371	219188
0.0556906	0.0168508	1.03453	501922	1.03453	282718	1.03453	219204
0.0565095	0.016851	1.03535	501886	1.03535	282666	1.03535	219221
0.0573285	0.0168492	1.03617	501863	1.03617	282628	1.03617	219235
0.0581475	0.0168454	1.03699	501847	1.03699	282598	1.03699	219249
0.0589665	0.0168397	1.03781	501825	1.03781	282559	1.03781	219266
0.0597854	0.0168321	1.03862	501784	1.03862	282497	1.03862	219286
0.0606044	0.0168226	1.03944	501756	1.03944	282452	1.03944	219305
0.0614234	0.0168112	1.04026	501732	1.04026	282409	1.04026	219323
0.0622424	0.0167981	1.04108	501685	1.04108	282339	1.04108	219346
0.0630614	0.0167831	1.0419	501638	1.0419	282269	1.0419	219369
0.0638803	0.0167664	1.04272	501603	1.04272	282213	1.04272	219391
0.0646993	0.016748	1.04354	501580	1.04354	282170	1.04354	219410
0.0655183	0.0167279	1.04436	501542	1.04436	282110	1.04436	219431
0.0663373	0.0167062	1.04518	501483	1.04518	282025	1.04518	219457
0.0671563	0.0166829	1.046	501427	1.046	281944	1.046	219483
0.0679752	0.016658	1.04681	501378	1.04681	281872	1.04681	219506
0.0687942	0.0166315	1.04763	501327	1.04763	281798	1.04763	219529
0.0696132	0.0166036	1.04845	501262	1.04845	281707	1.04845	219555
0.0704322	0.0165742	1.04927	501196	1.04927	281615	1.04927	219581
0.0712511	0.0165433	1.05009	501142	1.05009	281538	1.05009	219604
0.0720701	0.0165111	1.05091	501077	1.05091	281449	1.05091	219628
0.0728891	0.0164774	1.05173	500989	1.05173	281333	1.05173	219656
0.0737081	0.0164425	1.05255	500910	1.05255	281229	1.05255	219681
0.0745271	0.0164062	1.05337	500860	1.05337	281161	1.05337	219700
0.075346	0.0163687	1.05419	500803	1.05419	281084	1.05419	219719
0.076165	0.0163299	1.055	500722	1.055	280980	1.055	219742
0.076984	0.01629	1.05582	500653	1.05582	280892	1.05582	219761
0.077803	0.0162488	1.05664	500605	1.05664	280830	1.05664	219775
0.078622	0.0162066	1.05746	500555	1.05746	280768	1.05746	219787
0.0794409	0.0161632	1.05828	500489	1.05828	280687	1.05828	219802
0.0802599	0.0161187	1.0591	500421	1.0591	280606	1.0591	219815
0.0810789	0.0160732	1.05992	500385	1.05992	280565	1.05992	219820
0.0818979	0.0160267	1.06074	500359	1.06074	280538	1.06074	219822
0.0827168	0.0159793	1.06156	500311	1.06156	280485	1.06156	219826
0.0835358	0.0159308	1.06237	500254	1.06237	280425	1.06237	219829
0.0843548	0.0158815	1.06319	500230	1.06319	280406	1.06319	219824
0.0851738	0.0158312	1.06401	500221	1.06401	280407	1.06401	219814
0.0859928	0.0157801	1.06483	500184	1.06483	280377	1.06483	219807
0.0868117	0.0157282	1.06565	500137	1.06565	280337	1.06565	219800
0.0876307	0.0156755	1.06647	500115	1.06647	280330	1.06647	219785
0.0884497	0.015622	1.06729	500099	1.06729	280332	1.06729	219766
0.0892687	0.0155677	1.06811	500059	1.06811	280309	1.06811	219750
0.0900877	0.0155127	1.06893	500012	1.06893	280280	1.06893	219731
0.0909066	0.015457	1.06975	499969	1.06975	280260	1.06975	219710
0.0917256	0.0154007	1.07056	499948	1.07056	280267	1.07056	219680
0.0925446	0.0153437	1.07138	499931	1.07138	280284	1.07138	219648
0.0933636	0.0152861	1.0722	499887	1.0722	280270	1.0722	219617
0.0941826	0.0152279	1.07302	499853	1.07302	280272	1.07302	219581
0.0950015	0.0151691	1.07384	499845	1.07384	280308	1.07384	219537
0.0958205	0.0151098	1.07466	499818	1.07466	280325	1.07466	219493
0.0966395	0.0150499	1.07548	499770	1.07548	280318	1.07548	219451
0.0974585	0.0149896	1.0763	499740	1.0763	280338	1.0763	219402
0.0982774	0.0149288	1.07712	499739	1.07712	280395	1.07712	219343
0.0990964	0.0148675	1.07794	499729	1.07794	280446	1.07794	219283
0.0999154	0.0148058	1.07875	499710	1.07875	280487	1.07875	219222
0.100734	0.0147437	1.07957	499699	1.07957	280543	1.07957	219156
0.101553	0.0146811	1.08039	499693	1.08039	280607	1.08039	219086
0.102372	0.0146182	1.08121	499684	1.08121	280672	1.08121	219013
0.103191	0.014555	1.08203	499669	1.08203	280731	1.08203	218938
0.10401	0.0144914	1.08285	499666	1.08285	280808	1.08285	218858
0.104829	0.0144275	1.08367	499683	1.08367	280913	1.08367	218770
0.105648	0.0143633	1.08449	499679	1.08449	280996	1.08449	218683
0.106467	0.0142988	1.08531	499655	1.08531	281057	1.08531	218598
0.107286	0.0142341	1.08613	499655	1.08613	281150	1.08613	218505
0.108105	0.0141691	1.08694	499704	1.08694	281305	1.08694	218399
0.108924	0.0141039	1.08776	499763	1.08776	281475	1.08776	218288
0.109743	0.0140385	1.08858	499791	1.08858	281611	1.08858	218180
0.110562	0.0139729	1.0894	499815	1.0894	281745	1.0894	218070
0.111381	0.0139071	1.09022	499860	1.09022	281907	1.09022	217953
0.1122	0.0138411	1.09104	499902	1.09104	282068	1.09104	217835
0.113019	0.013775	1.09186	499923	1.09186	282206	1.09186	217717
0.113838	0.0137087	1.09268	499957	1.09268	282362	1.09268	217595
0.114657	0.0136423
0.115476	0.0135758
0.116295	0.0135092
0.117114	0.0134426
0.117933	0.0133758
0.118752	0.013309
0.119571	0.0132421
0.12039	0.0131752
0.121209	0.0131083
0.122028	0.0130414
0.122847	0.0129744
0.123666	0.0129075
0.124485	0.0128406
0.125304	0.0127736
0.126123	0.0127068
0.126942	0.0126399
0.127761	0.0125732
0.12858	0.0125064
0.129399	0.0124398
0.130218	0.0123732
0.131037	0.0123067
0.131856	0.0122403
0.132675	0.012174
0.133494	0.0121078
0.134313	0.0120417
0.135131	0.0119757
0.13595	0.0119098
0.136769	0.0118441
0.137588	0.0117785
0.138407	0.0117131
0.139226	0.0116478
0.140045	0.0115826
0.140864	0.0115176
0.141683	0.0114528
0.142502	0.0113881
0.143321	0.0113236
0.14414	0.0112593
0.144959	0.0111952
0.145778	0.0111312
0.146597	0.0110675
0.147416	0.0110039
0.148235	0.0109405
0.149054	0.0108773
0.149873	0.0108144
0.150692	0.0107516
0.151511	0.0106891
0.15233	0.0106267
0.153149	0.0105646
0.153968	0.0105027
0.154787	0.010441
0.155606	0.0103795
0.156425	0.0103183
0.157244	0.0102573
0.158063	0.0101965
0.158882	0.010136
0.159701	0.0100757
0.16052	0.0100156
0.161339	0.00995581
0.162158	0.00989623
0.162977	0.0098369
0.163796	0.00977781
0.164615	0.00971896
0.165434	0.00966037
0.166253	0.00960203
0.167072	0.00954393
0.167891	0.00948609
0.16871	0.00942851
0.169529	0.00937118
0.170348	0.0093141
0.171167	0.00925728
0.171986	0.00920072
0.172805	0.00914442
0.173623	0.00908838
0.174442	0.00903261
0.175261	0.00897709
0.17608	0.00892183
0.176899	0.00886684
0.177718	0.00881211
0.178537	0.00875765
0.179356	0.00870345
0.180175	0.00864951
0.180994	0.00859583
0.181813	0.00854243
0.182632	0.00848928
0.183451	0.00843641
0.18427	0.0083838
0.185089	0.00833145
0.185908	0.00827937
0.186727	0.00822756
0.187546	0.00817601
0.188365	0.00812472
0.189184	0.0080737
0.190003	0.00802295
0.190822	0.00797246
0.191641	0.00792224
0.19246	0.00787227
0.193279	0.00782258
0.194098	0.00777314
0.194917	0.00772397
0.195736	0.00767506
0.196555	0.00762642
0.197374	0.00757803
0.198193	0.0075299
0.199012	0.00748204
0.199831	0.00743443
0.20065	0.00738709
0.201469	0.00734
0.202288	0.00729317
0.203107	0.00724659
0.203926	0.00720027
0.204745	0.00715421
0.205564	0.0071084
0.206383	0.00706284
0.207202	0.00701754
0.208021	0.00697249
0.20884	0.00692769
0.209659	0.00688314
0.210478	0.00683884
0.211297	0.00679479
0.212115	0.00675098
0.212934	0.00670742
0.213753	0.00666411
0.214572	0.00662104
0.215391	0.00657821
0.21621	0.00653562
0.217029	0.00649328
0.217848	0.00645118
0.218667	0.00640931
0.219486	0.00636769
0.220305	0.0063263
0.221124	0.00628514
0.221943	0.00624422
0.222762	0.00620354
0.223581	0.00616309
0.2244	0.00612287
0.225219	0.00608288
0.226038	0.00604312
0.226857	0.00600359
0.227676	0.00596428
0.228495	0.0059252
0.229314	0.00588635
0.230133	0.00584772
0.230952	0.00580931
0.231771	0.00577113
0.23259	0.00573316
0.233409	0.00569542
0.234228	0.00565789
0.235047	0.00562058
0.235866	0.00558349
0.236685	0.00554661
0.237504	0.00550995
0.238323	0.0054735
0.239142	0.00543727
0.239961	0.00540124
0.24078	0.00536542
0.241599	0.00532981
0.242418	0.00529442
0.243237	0.00525922
0.244056	0.00522424
0.244875	0.00518945
0.245694	0.00515487
0.246513	0.0051205
0.247332	0.00508632
0.248151	0.00505235
0.24897	0.00501857
0.249789	0.004985
0.250607	0.00495162
0.251426	0.00491844
0.252245	0.00488545
0.253064	0.00485266
0.253883	0.00482006
0.254702	0.00478766
0.255521	0.00475544
0.25634	0.00472342
0.257159	0.00469158
0.257978	0.00465994
0.258797	0.00462848
0.259616	0.00459721
0.260435	0.00456612
0.261254	0.00453522
0.262073	0.0045045
0.262892	0.00447397
0.263711	0.00444362
0.26453	0.00441344
0.265349	0.00438345
0.266168	0.00435364
0.266987	0.004324
0.267806	0.00429454
0.268625	0.00426526
0.269444	0.00423615
0.270263	0.00420722
0.271082	0.00417846
0.271901	0.00414987
0.27272	0.00412146
0.273539	0.00409321
0.274358	0.00406513
0.275177	0.00403723
0.275996	0.00400949
0.276815	0.00398191
0.277634	0.00395451
0.278453	0.00392726
0.279272	0.00390019
0.280091	0.00387327
0.28091	0.00384652
0.281729	0.00381993
0.282548	0.0037935
0.283367	0.00376722
0.284186	0.00374111
0.285005	0.00371516
0.285824	0.00368936
0.286643	0.00366372
0.287462	0.00363823
0.288281	0.0036129
0.289099	0.00358772
0.289918	0.00356269
0.290737	0.00353782
0.291556	0.00351309
0.292375	0.00348852
0.293194	0.0034641
0.294013	0.00343982
0.294832	0.00341569
0.295651	0.00339171
0.29647	0.00336788
0.297289	0.00334419
0.298108	0.00332064
0.298927	0.00329724
0.299746	0.00327398
0.300565	0.00325086
0.301384	0.00322789
0.302203	0.00320505
0.303022	0.00318236
0.303841	0.0031598
0.30466	0.00313738
0.305479	0.0031151
0.306298	0.00309295
0.307117	0.00307094
0.307936	0.00304907
0.308755	0.00302733
0.309574	0.00300572
0.310393	0.00298425
0.311212	0.00296291
0.312031	0.0029417
0.31285	0.00292062
0.313669	0.00289967
0.314488	0.00287885
0.315307	0.00285816
0.316126	0.0028376
0.316945	0.00281716
0.317764	0.00279685
0.318583	0.00277667
0.319402	0.00275661
0.320221	0.00273667
0.32104	0.00271686
0.321859	0.00269718
0.322678	0.00267761
0.323497	0.00265817
0.324316	0.00263884
0.325135	0.00261964
0.325954	0.00260056
0.326773	0.0025816
0.327591	0.00256275
0.32841	0.00254403
0.329229	0.00252542
0.330048	0.00250692
0.330867	0.00248854
0.331686	0.00247028
0.332505	0.00245213
0.333324	0.0024341
0.334143	0.00241617
0.334962	0.00239836
0.335781	0.00238066
0.3366	0.00236307
0.337419	0.00234559
0.338238	0.00232823
0.339057	0.00231097
0.339876	0.00229382
0.340695	0.00227678
0.341514	0.00225984
0.342333	0.00224302
0.343152	0.0022263
0.343971	0.00220968
0.34479	0.00219317
0.345609	0.00217676
0.346428	0.00216046
0.347247	0.00214426
0.348066	0.00212816
0.348885	0.00211217
0.349704	0.00209627
0.350523	0.00208048
0.351342	0.00206478
0.352161	0.00204919
0.35298	0.00203369
0.353799	0.00201829
0.354618	0.00200299
0.355437	0.00198779
0.356256	0.00197268
0.357075	0.00195767
0.357894	0.00194275
0.358713	0.00192793
0.359532	0.0019132
0.360351	0.00189857
0.36117	0.00188402
0.361989	0.00186957
0.362808	0.00185521
0.363627	0.00184095
0.364446	0.00182677
0.365264	0.00181268
0.366083	0.00179868
0.366902	0.00178477
0.367721	0.00177095
0.36854	0.00175722
0.369359	0.00174357
0.370178	0.00173001
0.370997	0.00171653
0.371816	0.00170315
0.372635	0.00168984
0.373454	0.00167662
0.374273	0.00166348
0.375092	0.00165043
0.375911	0.00163745
0.37673	0.00162457
0.377549	0.00161176
0.378368	0.00159903
0.379187	0.00158638
0.380006	0.00157382
0.380825	0.00156133
0.381644	0.00154892
0.382463	0.00153659
0.383282	0.00152434
0.384101	0.00151216
0.38492	0.00150006
0.385739	0.00148804
0.386558	0.00147609
0.387377	0.00146422
0.388196	0.00145243
0.389015	0.0014407
0.389834	0.00142906
0.390653	0.00141748
0.391472	0.00140598
0.392291	0.00139455
0.39311	0.00138319
0.393929	0.00137191
0.394748	0.00136069
0.395567	0.00134954
0.396386	0.00133847
0.397205	0.00132746
0.398024	0.00131653
0.398843	0.00130566
0.399662	0.00129486
0.400481	0.00128413
0.4013	0.00127347
0.402119	0.00126287
0.402938	0.00125234
0.403756	0.00124187
0.404575	0.00123147
0.405394	0.00122114
0.406213	0.00121087
0.407032	0.00120066
0.407851	0.00119052
0.40867	0.00118044
0.409489	0.00117043
0.410308	0.00116048
0.411127	0.00115058
0.411946	0.00114075
0.412765	0.00113099
0.413584	0.00112128
0.414403	0.00111163
0.415222	0.00110205
0.416041	0.00109252
0.41686	0.00108305
0.417679	0.00107364
0.418498	0.00106429
0.419317	0.001055
0.420136	0.00104576
0.420955	0.00103659
0.421774	0.00102747
0.422593	0.0010184
0.423412	0.00100939
0.424231	0.00100044
0.42505	0.000991543
0.425869	0.000982701
0.426688	0.000973913
0.427507	0.000965179
0.428326	0.000956499
0.429145	0.000947872
0.429964	0.000939299
0.430783	0.000930778
0.431602	0.000922309
0.432421	0.000913892
0.43324	0.000905527
0.434059	0.000897213
0.434878	0.000888949
0.435697	0.000880736
0.436516	0.000872574
0.437335	0.000864461
0.438154	0.000856397
0.438973	0.000848382
0.439792	0.000840416
0.440611	0.000832498
0.44143	0.000824629
0.442248	0.000816807
0.443067	0.000809032
0.443886	0.000801304
0.444705	0.000793622
0.445524	0.000785987
0.446343	0.000778398
0.447162	0.000770854
0.447981	0.000763356
0.4488	0.000755902
0.449619	0.000748493
0.450438	0.000741128
0.451257	0.000733807
0.452076	0.00072653
0.452895	0.000719295
0.453714	0.000712104
0.454533	0.000704955
0.455352	0.000697849
0.456171	0.000690784
0.45699	0.000683761
0.457809	0.00067678
0.458628	0.000669839
0.459447	0.000662939
0.460266	0.00065608
0.461085	0.000649261
0.461904	0.000642481
0.462723	0.000635741
0.463542	0.00062904
0.464361	0.000622378
0.46518	0.000615755
0.465999	0.00060917
0.466818	0.000602624
0.467637	0.000596115
0.468456	0.000589643
0.469275	0.000583209
0.470094	0.000576812
0.470913	0.000570452
0.471732	0.000564128
0.472551	0.000557841
0.47337	0.000551589
0.474189	0.000545374
0.475008	0.000539193
0.475827	0.000533049
0.476646	0.000526939
0.477465	0.000520864
0.478284	0.000514824
0.479103	0.000508819
0.479922	0.000502847
0.48074	0.00049691
0.481559	0.000491006
0.482378	0.000485137
0.483197	0.0004793
0.484016	0.000473497
0.484835	0.000467727
0.485654	0.000461991
0.486473	0.000456286
0.487292	0.000450615
0.488111	0.000444976
0.48893	0.000439369
0.489749	0.000433794
0.490568	0.000428252
0.491387	0.000422741
0.492206	0.000417262
0.493025	0.000411814
0.493844	0.000406398
0.494663	0.000401013
0.495482	0.00039566
0.496301	0.000390337
0.49712	0.000385046
0.497939	0.000379785
0.498758	0.000374555
0.499577	0.000369355
0.500396	0.000364186
0.501215	0.000359048
0.502034	0.000353939
0.502853	0.000348861
0.503672	0.000343813
0.504491	0.000338795
0.50531	0.000333806
0.506129	0.000328847
0.506948	0.000323918
0.507767	0.000319018
0.508586	0.000314148
0.509405	0.000309307
0.510224	0.000304495
0.511043	0.000299712
0.511862	0.000294958
0.512681	0.000290232
0.5135	0.000285536
0.514319	0.000280868
0.515138	0.000276228
0.515957	0.000271617
0.516776	0.000267034
0.517595	0.000262479
0.518414	0.000257952
0.519232	0.000253452
0.520051	0.00024898
0.52087	0.000244536
0.521689	0.000240119
0.522508	0.000235729
0.523327	0.000231366
0.524146	0.00022703
0.524965	0.000222721
0.525784	0.000218438
0.526603	0.000214181
0.527422	0.000209951
0.528241	0.000205747
0.52906	0.000201568
0.529879	0.000197415
0.530698	0.000193287
0.531517	0.000189184
0.532336	0.000185107
0.533155	0.000181054
0.533974	0.000177025
0.534793	0.000173021
0.535612	0.000169042
0.536431	0.000165086
0.53725	0.000161153
0.538069	0.000157244
0.538888	0.000153358
0.539707	0.000149496
0.540526	0.000145655
0.541345	0.000141838
0.542164	0.000138042
0.542983	0.000134269
0.543802	0.000130517
0.544621	0.000126787
0.54544	0.000123077
0.546259	0.000119389
0.547078	0.000115722
0.547897	0.000112075
0.548716	0.000108448
0.549535	0.000104841
0.550354	0.000101253
0.551173	9.77e-05
0.551992	9.41e-05
0.552811	9.06e-05
0.55363	8.71e-05
0.554449	8.36e-05
0.555268	8.01e-05
0.556087	7.67e-05
0.556906	7.32e-05
0.557724	6.98e-05
0.558543	6.64e-05
0.559362	6.3e-05
0.560181	5.96e-05
0.561	5.63e-05
0.561819	5.29e-05
0.562638	4.96e-05
0.563457	4.63e-05
0.564276	4.3e-05
0.565095	3.97e-05
0.565914	3.65e-05
0.566733	3.32e-05
0.567552	3e-05
0.568371	2.68e-05
0.56919	2.36e-05
0.570009	2.04e-05
0.570828	1.72e-05
0.571647	1.4e-05
0.572466	1.09e-05
0.573285	7.76e-06
0.574104	4.63e-06
0.574923	1.52e-06
0.575742	-1.58e-06
0.576561	-4.66e-06
0.57738	-7.74e-06
0.578199	-1.08e-05
0.579018	-1.39e-05
0.579837	-1.69e-05
0.580656	-1.99e-05
0.581475	-2.29e-05
0.582294	-2.59e-05
0.583113	-2.89e-05
0.583932	-3.19e-05
0.584751	-3.49e-05
0.58557	-3.79e-05
0.586389	-4.08e-05
0.587208	-4.37e-05
0.588027	-4.67e-05
0.588846	-4.96e-05
0.589665	-5.25e-05
0.590484	-5.54e-05
0.591303	-5.83e-05
0.592122	-6.12e-05
0.592941	-6.4e-05
0.59376	-6.69e-05
0.594579	-6.97e-05
0.595398	-7.26e-05
0.596216	-7.54e-05
0.597035	-7.82e-05
0.597854	-8.1e-05
0.598673	-8.38e-05
0.599492	-8.66e-05
0.600311	-8.94e-05
0.60113	-9.22e-05
0.601949	-9.49e-05
0.602768	-9.77e-05
0.603587	-0.000100422
0.604406	-0.000103155
0.605225	-0.000105878
0.606044	-0.000108592
0.606863	-0.000111297
0.607682	-0.000113992
0.608501	-0.000116677
0.60932	-0.000119354
0.610139	-0.000122021
0.610958	-0.000124678
0.611777	-0.000127326
0.612596	-0.000129965
0.613415	-0.000132594
0.614234	-0.000135214
0.615053	-0.000137824
0.615872	-0.000140425
0.616691	-0.000143016
0.61751	-0.000145598
0.618329	-0.00014817
0.619148	-0.000150733
0.619967	-0.000153286
0.620786	-0.00015583
0.621605	-0.000158363
0.622424	-0.000160887
0.623243	-0.000163402
0.624062	-0.000165906
0.624881	-0.000168401
0.6257	-0.000170886
0.626519	-0.000173361
0.627338	-0.000175826
0.628157	-0.000178281
0.628976	-0.000180726
0.629795	-0.000183161
0.630614	-0.000185585
0.631433	-0.000188
0.632252	-0.000190404
0.633071	-0.000192798
0.63389	-0.000195182
0.634708	-0.000197555
0.635527	-0.000199918
0.636346	-0.00020227
0.637165	-0.000204611
0.637984	-0.000206942
0.638803	-0.000209262
0.639622	-0.000211571
0.640441	-0.000213869
0.64126	-0.000216156
0.642079	-0.000218432
0.642898	-0.000220696
0.643717	-0.00022295
0.644536	-0.000225191
0.645355	-0.000227422
0.646174	-0.00022964
0.646993	-0.000231847
0.647812	-0.000234042
0.648631	-0.000236225
0.64945	-0.000238395
0.650269	-0.000240554
0.651088	-0.0002427
0.651907	-0.000244833
0.652726	-0.000246954
0.653545	-0.000249061
0.654364	-0.000251156
0.655183	-0.000253237
0.656002	-0.000255305
0.656821	-0.000257359
0.65764	-0.000259399
0.658459	-0.000261426
0.659278	-0.000263438
0.660097	-0.000265435
0.660916	-0.000267418
0.661735	-0.000269386
0.662554	-0.000271339
0.663373	-0.000273276
0.664192	-0.000275198
0.665011	-0.000277104
0.66583	-0.000278993
0.666649	-0.000280866
0.667468	-0.000282721
0.668287	-0.00028456
0.669106	-0.000286381
0.669925	-0.000288184
0.670744	-0.000289969
0.671563	-0.000291735
0.672382	-0.000293482
0.6732	-0.00029521
0.674019	-0.000296918
0.674838	-0.000298606
0.675657	-0.000300273
0.676476	-0.000301919
0.677295	-0.000303544
0.678114	-0.000305147
0.678933	-0.000306727
0.679752	-0.000308284
0.680571	-0.000309817
0.68139	-0.000311327
0.682209	-0.000312812
0.683028	-0.000314272
0.683847	-0.000315706
0.684666	-0.000317114
0.685485	-0.000318495
0.686304	-0.000319848
0.687123	-0.000321174
0.687942	-0.000322504
0.688761	-0.000323805
0.68958	-0.000325075
0.690399	-0.000326314
0.691218	-0.00032752
0.692037	-0.000328695
0.692856	-0.000329836
0.693675	-0.000330942
0.694494	-0.000332014
0.695313	-0.00033305
0.696132	-0.00033405
0.696951	-0.000335012
0.69777	-0.000335937
0.698589	-0.000336822
0.699408	-0.000337667
0.700227	-0.000338472
0.701046	-0.000339235
0.701865	-0.000339955
0.702684	-0.000340632
0.703503	-0.000341264
0.704322	-0.000341851
0.705141	-0.000342392
0.70596	-0.000342885
0.706779	-0.00034333
0.707598	-0.000343726
0.708417	-0.000344071
0.709236	-0.000344366
0.710055	-0.000344607
0.710874	-0.000344795
0.711692	-0.000344928
0.712511	-0.000345004
0.71333	-0.000345021
0.714149	-0.000344979
0.714968	-0.000344876
0.715787	-0.000344711
0.716606	-0.000344482
0.717425	-0.000344188
0.718244	-0.000343829
0.719063	-0.000343403
0.719882	-0.000342909
0.720701	-0.000342347
0.72152	-0.000341717
0.722339	-0.00034102
0.723158	-0.000340255
0.723977	-0.000339422
0.724796	-0.000338519
0.725615	-0.000337546
0.726434	-0.000336502
0.727253	-0.000335383
0.728072	-0.000334188
0.728891	-0.000332915
0.72971	-0.00033156
0.730529	-0.000330121
0.731348	-0.000328595
0.732167	-0.00032698
0.732986	-0.000325274
0.733805	-0.000323474
0.734624	-0.000321579
0.735443	-0.000319585
0.736262	-0.000317492
0.737081	-0.000315296
0.7379	-0.000312995
0.738719	-0.000310587
0.739538	-0.00030807
0.740357	-0.000305439
0.741176	-0.000302693
0.741995	-0.000299827
0.742814	-0.000296839
0.743633	-0.000293724
0.744452	-0.000290481
0.745271	-0.000287105
0.74609	-0.000283592
0.746909	-0.000279939
0.747728	-0.000276142
0.748547	-0.000272198
0.749366	-0.000268104
0.750184	-0.000263855
0.751003	-0.000259447
0.751822	-0.000254876
0.752641	-0.000250139
0.75346	-0.000245231
0.754279	-0.000240149
0.755098	-0.000234886
0.755917	-0.000229439
0.756736	-0.000223804
0.757555	-0.000217974
0.758374	-0.000211944
0.759193	-0.00020571
0.760012	-0.000199265
0.760831	-0.000192603
0.76165	-0.000185717
0.762469	-0.000178602
0.763288	-0.00017125
0.764107	-0.000163654
0.764926	-0.000155805
0.765745	-0.000147697
0.766564	-0.000139322
0.767383	-0.000130669
0.768202	-0.000121731
0.769021	-0.000112498
0.76984	-0.000102959
0.770659	-9.31e-05
0.771478	-8.29e-05
0.772297	-7.24e-05
0.773116	-6.15e-05
0.773935	-5.03e-05
0.774754	-3.87e-05
0.775573	-2.67e-05
0.776392	-1.43e-05
0.777211	-1.49e-06
0.77803	1.18e-05
0.778849	2.55e-05
0.779668	3.97e-05
0.780487	5.43e-05
0.781306	6.95e-05
0.782125	8.52e-05
0.782944	0.000101447
0.783763	0.000118273
0.784582	0.000135696
0.785401	0.00015374
0.78622	0.000172432
0.787039	0.000191798
0.787858	0.00021187
0.788676	0.000232675
0.789495	0.000254246
0.790314	0.000276616
0.791133	0.000299819
0.791952	0.000323893
0.792771	0.000348876
0.79359	0.000374809
0.794409	0.000401733
0.795228	0.000429694
0.796047	0.000458738
0.796866	0.000488913
0.797685	0.000520271
0.798504	0.000552866
0.799323	0.000586752
0.800142	0.000621991
0.800961	0.000658642
0.80178	0.000696771
0.802599	0.000736444
0.803418	0.000777733
0.804237	0.000820711
0.805056	0.000865455
0.805875	0.000912045
0.806694	0.000960567
0.807513	0.00101111
0.808332	0.00106376
0.809151	0.00111862
0.80997	0.00117578
0.810789	0.00123536
0.811608	0.00129746
0.812427	0.0013622
0.813246	0.00142968
0.814065	0.00150005
0.814884	0.00157342
0.815703	0.00164994
0.816522	0.00172973
0.817341	0.00181295
0.81816	0.00189976
0.818979	0.00199029
0.819798	0.00208473
0.820617	0.00218324
0.821436	0.00228599
0.822255	0.00239318
0.823074	0.00250499
0.823893	0.00262162
0.824712	0.00274329
0.825531	0.00287019
0.82635	0.00300256
0.827168	0.00314063
0.827987	0.00328463
0.828806	0.00343481
0.829625	0.00359144
0.830444	0.00375477
0.831263	0.00392508
0.832082	0.00410265
0.832901	0.00428779
0.83372	0.00448079
0.834539	0.00468198
0.835358	0.00489168
0.836177	0.00511023
0.836996	0.00533797
0.837815	0.00557528
0.838634	0.00582251
0.839453	0.00608007
0.840272	0.00634834
0.841091	0.00662773
0.84191	0.00691868
0.842729	0.00722161
0.843548	0.00753699
0.844367	0.00786526
0.845186	0.00820692
0.846005	0.00856245
0.846824	0.00893237
0.847643	0.0093172
0.848462	0.00971748
0.849281	0.0101338
0.8501	0.0105666
0.850919	0.0110167
0.851738	0.0114845
0.852557	0.0119706
0.853376	0.0124759
0.854195	0.0130008
0.855014	0.0135461
0.855833	0.0141124
0.856652	0.0147005
0.857471	0.0153111
0.85829	0.015945
0.859109	0.0166028
0.859928	0.0172855
0.860747	0.0179938
0.861566	0.0187286
0.862385	0.0194906
0.863204	0.0202808
0.864023	0.0211001
0.864842	0.0219493
0.86566	0.0228295
0.866479	0.0237415
0.867298	0.0246863
0.868117	0.0256649
0.868936	0.0266783
0.869755	0.0277277
0.870574	0.0288139
0.871393	0.0299382
0.872212	0.0311016
0.873031	0.0323052
0.87385	0.0335502
0.874669	0.0348378
0.875488	0.036169
0.876307	0.0375452
0.877126	0.0389676
0.877945	0.0404373
0.878764	0.0419557
0.879583	0.0435241
0.880402	0.0451436
0.881221	0.0468157
0.88204	0.0485417
0.882859	0.050323
0.883678	0.0521608
0.884497	0.0540566
0.885316	0.0560118
0.886135	0.0580277
0.886954	0.0601059
0.887773	0.0622476
0.888592	0.0644544
0.889411	0.0667276
0.89023	0.0690689
0.891049	0.0714794
0.891868	0.0739609
0.892687	0.0765147
0.893506	0.0791422
0.894325	0.0818449
0.895144	0.0846244
0.895963	0.087482
0.896782	0.0904191
0.897601	0.0934373
0.89842	0.0965379
0.899239	0.0997224
0.900058	0.102992
0.900877	0.106349
0.901696	0.109793
0.902515	0.113327
0.903334	0.116951
0.904152	0.120667
0.904971	0.124477
0.90579	0.12838
0.906609	0.13238
0.907428	0.136476
0.908247	0.14067
0.909066	0.144963
0.909885	0.149356
0.910704	0.15385
0.911523	0.158445
0.912342	0.163143
0.913161	0.167945
0.91398	0.172851
0.914799	0.177862
0.915618	0.182978
0.916437	0.188201
0.917256	0.19353
0.918075	0.198966
0.918894	0.204509
0.919713	0.21016
0.920532	0.215918
0.921351	0.221784
0.92217	0.227758
0.922989	0.233839
0.923808	0.240027
0.924627	0.246323
0.925446	0.252725
0.926265	0.259234
0.927084	0.265848
0.927903	0.272567
0.928722	0.27939
0.929541	0.286317
0.93036	0.293345
0.931179	0.300474
0.931998	0.307704
0.932817	0.315031
0.933636	0.322456
0.934455	0.329976
0.935274	0.337589
0.936093	0.345295
0.936912	0.35309
0.937731	0.360974
0.93855	0.368943
0.939369	0.376996
0.940188	0.38513
0.941007	0.393343
0.941826	0.401631
0.942644	0.409993
0.943463	0.418426
0.944282	0.426927
0.945101	0.435492
0.94592	0.444118
0.946739	0.452803
0.947558	0.461544
0.948377	0.470335
0.949196	0.479175
0.950015	0.488059
0.950834	0.496984
0.951653	0.505947
0.952472	0.514942
0.953291	0.523967
0.95411	0.533018
0.954929	0.542089
0.955748	0.551178
0.956567	0.560281
0.957386	0.569391
0.958205	0.578507
0.959024	0.587623
0.959843	0.596735
0.960662	0.605838
0.961481	0.614929
0.9623	0.624002
0.963119	0.633054
0.963938	0.642079
0.964757	0.651074
0.965576	0.660033
0.966395	0.668953
0.967214	0.677829
0.968033	0.686656
0.968852	0.695431
0.969671	0.704147
0.97049	0.712802
0.971309	0.721391
0.972128	0.72991
0.972947	0.738353
0.973766	0.746718
0.974585	0.754999
0.975404	0.763193
0.976223	0.771296
0.977042	0.779303
0.977861	0.787211
0.97868	0.795016
0.979499	0.802714
0.980318	0.810302
0.981136	0.817775
0.981955	0.825131
0.982774	0.832366
0.983593	0.839476
0.984412	0.846459
0.985231	0.853311
0.98605	0.86003
0.986869	0.866612
0.987688	0.873055
0.988507	0.879356
0.989326	0.885512
0.990145	0.891522
0.990964	0.897382
0.991783	0.903092
0.992602	0.908648
0.993421	0.914048
0.99424	0.919292
0.995059	0.924377
0.995878	0.929302
0.996697	0.934065
0.997516	0.938665
0.998335	0.943101
0.999154	0.947372
0.999973	0.951477
1.00079	0.955415
1.00161	0.959186
1.00243	0.962789
1.00325	0.966224
1.00407	0.96949
1.00489	0.972587
1.00571	0.975516
1.00652	0.978275
1.00734	0.980867
1.00816	0.98329
1.00898	0.985546
1.0098	0.987634
1.01062	0.989556
1.01144	0.991312
1.01226	0.992903
1.01308	0.99433
1.0139	0.995595
1.01471	0.996697
1.01553	0.997639
1.01635	0.998422
1.01717	0.999047
1.01799	0.999516
1.01881	0.99983
1.01963	0.99999
1.02045	1
1.02127	0.99986
1.02209	0.999572
1.0229	0.999139
1.02372	0.998562
1.02454	0.997843
1.02536	0.996984
1.02618	0.995988
1.027	0.994857
1.02782	0.993593
1.02864	0.992198
1.02946	0.990674
1.03028	0.989025
1.03109	0.987251
1.03191	0.985357
1.03273	0.983344
1.03355	0.981214
1.03437	0.97897
1.03519	0.976615
1.03601	0.974151
1.03683	0.971581
1.03765	0.968907
1.03846	0.966132
1.03928	0.963259
1.0401	0.960289
1.04092	0.957225
1.04174	0.954071
1.04256	0.950828
1.04338	0.947499
1.0442	0.944087
1.04502	0.940594
1.04584	0.937023
1.04665	0.933376
1.04747	0.929655
1.04829	0.925864
1.04911	0.922004
1.04993	0.918078
1.05075	0.914089
1.05157	0.910038
1.05239	0.905928
1.05321	0.901762
1.05403	0.897542
1.05484	0.893269
1.05566	0.888947
1.05648	0.884577
1.0573	0.880162
1.05812	0.875703
1.05894	0.871204
1.05976	0.866665
1.06058	0.862089
1.0614	0.857478
1.06222	0.852835
1.06303	0.84816
1.06385	0.843456
1.06467	0.838724
1.06549	0.833968
1.06631	0.829187
1.06713	0.824384
1.06795	0.819562
1.06877	0.81472
1.06959	0.809862
1.07041	0.804988
1.07122	0.800101
1.07204	0.795202
1.07286	0.790291
1.07368	0.785372
1.0745	0.780444
1.07532	0.77551
1.07614	0.770571
1.07696	0.765628
1.07778	0.760683
1.07859	0.755736
1.07941	0.750789
1.08023	0.745844
1.08105	0.7409
1.08187	0.73596
1.08269	0.731024
1.08351	0.726093
1.08433	0.721169
1.08515	0.716252
1.08597	0.711343
1.08678	0.706444
1.0876	0.701555
1.08842	0.696676
1.08924	0.691809
1.09006	0.686955
1.09088	0.682114
1.0917	0.677287
1.09252	0.672475
1.09334	0.667678
1.09416	0.662897
1.09497	0.658132
1.09579	0.653385
1.09661	0.648655
1.09743	0.643944
1.09825	0.639252
1.09907	0.634579
1.09989	0.629926
1.10071	0.625293
1.10153	0.620681
1.10235	0.61609
1.10316	0.61152
1.10398	0.606972
1.1048	0.602447
1.10562	0.597944
1.10644	0.593464
1.10726	0.589007
1.10808	0.584573
1.1089	0.580164
1.10972	0.575778
1.11054	0.571416
1.11135	0.567079
1.11217	0.562766
1.11299	0.558478
1.11381	0.554215
1.11463	0.549977
1.11545	0.545765
1.11627	0.541578
1.11709	0.537416
1.11791	0.53328
1.11872	0.529169
1.11954	0.525085
1.12036	0.521026
1.12118	0.516993
1.122	0.512986
1.12282	0.509005
1.12364	0.50505
1.12446	0.501122
1.12528	0.497219
1.1261	0.493343
1.12691	0.489492
1.12773	0.485668
1.12855	0.48187
1.12937	0.478098
1.13019	0.474352
1.13101	0.470631
1.13183	0.466937
1.13265	0.463269
1.13347	0.459627
1.13429	0.45601
1.1351	0.45242
1.13592	0.448855
1.13674	0.445315
1.13756	0.441801
1.13838	0.438313
1.1392	0.43485
1.14002	0.431412
1.14084	0.427999
1.14166	0.424612
1.14248	0.421249
1.14329	0.417912
1.14411	0.414599
1.14493	0.411311
1.14575	0.408047
1.14657	0.404808
1.14739	0.401593
1.14821	0.398403
1.14903	0.395236
1.14985	0.392094
1.15067	0.388975
1.15148	0.38588
1.1523	0.382809
1.15312	0.379761
1.15394	0.376737
1.15476	0.373735
1.15558	0.370757
1.1564	0.367802
1.15722	0.364869
1.15804	0.36196
1.15885	0.359072
1.15967	0.356208
1.16049	0.353365
1.16131	0.350545
1.16213	0.347746
1.16295	0.344969
1.16377	0.342215
1.16459	0.339481
1.16541	0.336769
1.16623	0.334079
1.16704	0.331409
1.16786	0.32876
1.16868	0.326133
1.1695	0.323526
1.17032	0.320939
1.17114	0.318373
1.17196	0.315828
1.17278	0.313302
1.1736	0.310797
1.17442	0.308311
1.17523	0.305845
1.17605	0.303399
1.17687	0.300972
1.17769	0.298564
1.17851	0.296176
1.17933	0.293807
1.18015	0.291456
1.18097	0.289124
1.18179	0.286811
1.18261	0.284517
1.18342	0.28224
1.18424	0.279982
1.18506	0.277742
1.18588	0.27552
1.1867	0.273316
1.18752	0.271129
1.18834	0.26896
1.18916	0.266808
1.18998	0.264674
1.1908	0.262557
1.19161	0.260457
1.19243	0.258373
1.19325	0.256307
1.19407	0.254257
1.19489	0.252223
1.19571	0.250206
1.19653	0.248206
1.19735	0.246221
1.19817	0.244252
1.19898	0.242299
1.1998	0.240362
1.20062	0.238441
1.20144	0.236535
1.20226	0.234644
1.20308	0.232769
1.2039	0.230909
1.20472	0.229064
1.20554	0.227234
1.20636	0.225418
1.20717	0.223618
1.20799	0.221832
1.20881	0.22006
1.20963	0.218303
1.21045	0.216559
1.21127	0.21483
1.21209	0.213115
1.21291	0.211414
1.21373	0.209727
1.21455	0.208053
1.21536	0.206393
1.21618	0.204747
1.217	0.203113
1.21782	0.201493
1.21864	0.199886
1.21946	0.198293
1.22028	0.196712
1.2211	0.195144
1.22192	0.193588
1.22274	0.192045
1.22355	0.190515
1.22437	0.188997
1.22519	0.187492
1.22601	0.185999
1.22683	0.184517
1.22765	0.183048
1.22847	0.181591
1.22929	0.180146
1.23011	0.178712
1.23092	0.17729
1.23174	0.17588
1.23256	0.174481
1.23338	0.173094
1.2342	0.171717
1.23502	0.170352
1.23584	0.168998
1.23666	0.167655
1.23748	0.166324
1.2383	0.165002
1.23911	0.163692
1.23993	0.162392
1.24075	0.161103
1.24157	0.159825
1.24239	0.158556
1.24321	0.157298
1.24403	0.156051
1.24485	0.154813
1.24567	0.153586
1.24649	0.152369
1.2473	0.151161
1.24812	0.149964
1.24894	0.148776
1.24976	0.147598
1.25058	0.146429
1.2514	0.14527
1.25222	0.144121
1.25304	0.142981
1.25386	0.14185
1.25468	0.140729
1.25549	0.139616
1.25631	0.138513
1.25713	0.137419
1.25795	0.136334
1.25877	0.135257
1.25959	0.13419
1.26041	0.133131
1.26123	0.132081
1.26205	0.131039
1.26287	0.130006
1.26368	0.128982
1.2645	0.127965
1.26532	0.126958
1.26614	0.125958
1.26696	0.124967
1.26778	0.123984
1.2686	0.123009
1.26942	0.122042
1.27024	0.121083
1.27105	0.120131
1.27187	0.119188
1.27269	0.118253
1.27351	0.117325
1.27433	0.116404
1.27515	0.115492
1.27597	0.114587
1.27679	0.113689
1.27761	0.112799
1.27843	0.111916
1.27924	0.111041
1.28006	0.110173
1.28088	0.109312
1.2817	0.108458
1.28252	0.107611
1.28334	0.106771
1.28416	0.105938
1.28498	0.105112
1.2858	0.104293
1.28662	0.103481
1.28743	0.102676
1.28825	0.101877
1.28907	0.101085
1.28989	0.1003
1.29071	0.0995209
1.29153	0.0987485
1.29235	0.0979827
1.29317	0.0972233
1.29399	0.0964702
1.29481	0.0957235
1.29562	0.0949831
1.29644	0.0942489
1.29726	0.0935209
1.29808	0.092799
1.2989	0.0920832
1.29972	0.0913735
1.30054	0.0906698
1.30136	0.089972
1.30218	0.0892801
1.303	0.0885942
1.30381	0.087914
1.30463	0.0872397
1.30545	0.0865711
1.30627	0.0859082
1.30709	0.0852509
1.30791	0.0845993
1.30873	0.0839533
1.30955	0.0833128
1.31037	0.0826778
1.31118	0.0820483
1.312	0.0814242
1.31282	0.0808054
1.31364	0.0801921
1.31446	0.079584
1.31528	0.0789812
1.3161	0.0783836
1.31692	0.0777912
1.31774	0.077204
1.31856	0.0766218
1.31937	0.0760448
1.32019	0.0754728
1.32101	0.0749058
1.32183	0.0743438
1.32265	0.0737867
1.32347	0.0732345
1.32429	0.0726872
1.32511	0.0721447
1.32593	0.071607
1.32675	0.0710741
1.32756	0.0705459
1.32838	0.0700224
1.3292	0.0695035
1.33002	0.0689893
1.33084	0.0684797
1.33166	0.0679746
1.33248	0.067474
1.3333	0.0669779
1.33412	0.0664863
1.33494	0.0659991
1.33575	0.0655163
1.33657	0.0650379
1.33739	0.0645638
1.33821	0.0640939
1.33903	0.0636284
1.33985	0.063167
1.34067	0.0627099
1.34149	0.0622569
1.34231	0.061808
1.34313	0.0613633
1.34394	0.0609226
1.34476	0.0604859
1.34558	0.0600533
1.3464	0.0596246
1.34722	0.0591998
1.34804	0.0587789
1.34886	0.058362
1.34968	0.0579488
1.3505	0.0575395
1.35131	0.0571339
1.35213	0.0567321
1.35295	0.056334
1.35377	0.0559395
1.35459	0.0555487
1.35541	0.0551616
1.35623	0.0547779
1.35705	0.0543979
1.35787	0.0540213
1.35869	0.0536483
1.3595	0.0532786
1.36032	0.0529124
1.36114	0.0525496
1.36196	0.0521901
1.36278	0.051834
1.3636	0.0514811
1.36442	0.0511314
1.36524	0.050785
1.36606	0.0504417
1.36688	0.0501016
1.36769	0.0497646
1.36851	0.0494307
1.36933	0.0490998
1.37015	0.048772
1.37097	0.0484471
1.37179	0.0481251
1.37261	0.0478061
1.37343	0.0474899
1.37425	0.0471765
1.37507	0.046866
1.37588	0.0465582
1.3767	0.0462532
1.37752	0.0459509
1.37834	0.0456512
1.37916	0.0453541
1.37998	0.0450597
1.3808	0.0447678
1.38162	0.0444784
1.38244	0.0441916
1.38326	0.0439071
1.38407	0.0436252
1.38489	0.0433455
1.38571	0.0430683
1.38653	0.0427934
1.38735	0.0425207
1.38817	0.0422503
1.38899	0.0419822
1.38981	0.0417162
1.39063	0.0414523
1.39144	0.0411906
1.39226	0.040931
1.39308	0.0406734
1.3939	0.0404178
1.39472	0.0401643
1.39554	0.0399126
1.39636	0.039663
1.39718	0.0394152
1.398	0.0391692
1.39882	0.0389251
1.39963	0.0386828
1.40045	0.0384422
1.40127	0.0382034
1.40209	0.0379663
1.40291	0.0377309
1.40373	0.0374972
1.40455	0.037265
1.40537	0.0370345
1.40619	0.0368055
1.40701	0.0365781
1.40782	0.0363521
1.40864	0.0361277
1.40946	0.0359047
1.41028	0.0356832
1.4111	0.035463
1.41192	0.0352443
1.41274	0.0350269
1.41356	0.0348109
1.41438	0.0345961
1.4152	0.0343827
1.41601	0.0341705
1.41683	0.0339596
1.41765	0.0337499
1.41847	0.0335415
1.41929	0.0333342
1.42011	0.0331281
1.42093	0.0329231
1.42175	0.0327193
1.42257	0.0325166
1.42338	0.0323149
1.4242	0.0321144
1.42502	0.031915
1.42584	0.0317165
1.42666	0.0315192
1.42748	0.0313228
1.4283	0.0311275
1.42912	0.0309331
1.42994	0.0307398
1.43076	0.0305474
1.43157	0.0303559
1.43239	0.0301655
1.43321	0.0299759
1.43403	0.0297873
1.43485	0.0295996
1.43567	0.0294128
1.43649	0.0292269
1.43731	0.0290419
1.43813	0.0288578
1.43895	0.0286746
1.43976	0.0284922
1.44058	0.0283107
1.4414	0.0281301
1.44222	0.0279503
1.44304	0.0277714
1.44386	0.0275933
1.44468	0.027416
1.4455	0.0272396
1.44632	0.027064
1.44714	0.0268892
1.44795	0.0267153
1.44877	0.0265422
1.44959	0.0263699
1.45041	0.0261984
1.45123	0.0260277
1.45205	0.0258579
1.45287	0.0256888
1.45369	0.0255206
1.45451	0.0253532
1.45533	0.0251866
1.45614	0.0250208
1.45696	0.0248558
1.45778	0.0246916
1.4586	0.0245283
1.45942	0.0243657
1.46024	0.0242039
1.46106	0.024043
1.46188	0.0238829
1.4627	0.0237236
1.46351	0.0235651
1.46433	0.0234074
1.46515	0.0232505
1.46597	0.0230944
1.46679	0.0229392
1.46761	0.0227847
1.46843	0.0226311
1.46925	0.0224783
1.47007	0.0223264
1.47089	0.0221752
1.4717	0.0220249
1.47252	0.0218754
1.47334	0.0217267
1.47416	0.0215789
1.47498	0.0214318
1.4758	0.0212856
1.47662	0.0211403
1.47744	0.0209957
1.47826	0.020852
1.47908	0.0207091
1.47989	0.0205671
1.48071	0.0204259
1.48153	0.0202855
1.48235	0.0201459
1.48317	0.0200072
1.48399	0.0198693
1.48481	0.0197323
1.48563	0.019596
1.48645	0.0194606
1.48727	0.0193261
1.48808	0.0191924
1.4889	0.0190595
1.48972	0.0189274
1.49054	0.0187962
1.49136	0.0186658
1.49218	0.0185362
1.493	0.0184075
1.49382	0.0182796
1.49464	0.0181525
1.49546	0.0180262
1.49627	0.0179008
1.49709	0.0177762
1.49791	0.0176524
1.49873	0.0175294
1.49955	0.0174072
1.50037	0.0172859
1.50119	0.0171653
1.50201	0.0170456
1.50283	0.0169267
1.50364	0.0168085
1.50446	0.0166912
1.50528	0.0165747
1.5061	0.016459
1.50692	0.0163441
1.50774	0.0162299
1.50856	0.0161166
1.50938	0.016004
1.5102	0.0158922
1.51102	0.0157812
1.51183	0.015671
1.51265	0.0155615
1.51347	0.0154528
1.51429	0.0153449
1.51511	0.0152377
1.51593	0.0151313
1.51675	0.0150257
1.51757	0.0149207
1.51839	0.0148166
1.51921	0.0147132
1.52002	0.0146105
1.52084	0.0145085
1.52166	0.0144073
1.52248	0.0143068
1.5233	0.014207
1.52412	0.014108
1.52494	0.0140096
1.52576	0.013912
1.52658	0.0138151
1.5274	0.0137188
1.52821	0.0136233
1.52903	0.0135285
1.52985	0.0134343
1.53067	0.0133408
1.53149	0.013248
1.53231	0.0131559
1.53313	0.0130645
1.53395	0.0129737
1.53477	0.0128835
1.53559	0.0127941
1.5364	0.0127053
1.53722	0.0126171
1.53804	0.0125296
1.53886	0.0124427
1.53968	0.0123565
1.5405	0.0122708
1.54132	0.0121859
1.54214	0.0121015
1.54296	0.0120178
1.54377	0.0119346
1.54459	0.0118521
1.54541	0.0117702
1.54623	0.0116889
1.54705	0.0116082
1.54787	0.0115281
1.54869	0.0114485
1.54951	0.0113696
1.55033	0.0112912
1.55115	0.0112135
1.55196	0.0111363
1.55278	0.0110596
1.5536	0.0109836
1.55442	0.0109081
1.55524	0.0108331
1.55606	0.0107588
1.55688	0.0106849
1.5577	0.0106117
1.55852	0.0105389
1.55934	0.0104667
1.56015	0.0103951
1.56097	0.010324
1.56179	0.0102534
1.56261	0.0101833
1.56343	0.0101138
1.56425	0.0100448
1.56507	0.00997629
1.56589	0.00990832
1.56671	0.00984086
1.56753	0.00977391
1.56834	0.00970746
1.56916	0.00964151
1.56998	0.00957607
1.5708	0.00951112
1.57162	0.00944667
1.57244	0.00938271
1.57326	0.00931923
1.57408	0.00925624
1.5749	0.00919374
1.57572	0.00913171
1.57653	0.00907015
1.57735	0.00900908
1.57817	0.00894847
1.57899	0.00888833
1.57981	0.00882865
1.58063	0.00876943
1.58145	0.00871068
1.58227	0.00865238
1.58309	0.00859454
1.5839	0.00853714
1.58472	0.0084802
1.58554	0.0084237
1.58636	0.00836764
1.58718	0.00831202
1.588	0.00825684
1.58882	0.00820209
1.58964	0.00814778
1.59046	0.0080939
1.59128	0.00804044
1.59209	0.0079874
1.59291	0.00793479
1.59373	0.00788259
1.59455	0.00783081
1.59537	0.00777944
1.59619	0.00772849
1.59701	0.00767794
1.59783	0.00762779
1.59865	0.00757804
1.59947	0.0075287
1.60028	0.00747974
1.6011	0.00743118
1.60192	0.00738301
1.60274	0.00733523
1.60356	0.00728783
1.60438	0.00724082
1.6052	0.00719418
1.60602	0.00714791
1.60684	0.00710202
1.60766	0.0070565
1.60847	0.00701134
1.60929	0.00696654
1.61011	0.00692211
1.61093	0.00687803
1.61175	0.0068343
1.61257	0.00679092
1.61339	0.0067479
1.61421	0.00670521
1.61503	0.00666286
1.61584	0.00662085
1.61666	0.00657917
1.61748	0.00653783
1.6183	0.0064968
1.61912	0.00645611
1.61994	0.00641573
1.62076	0.00637566
1.62158	0.00633591
1.6224	0.00629646
1.62322	0.00625732
1.62403	0.00621848
1.62485	0.00617994
1.62567	0.00614169
1.62649	0.00610372
1.62731	0.00606604
1.62813	0.00602865
1.62895	0.00599152
1.62977	0.00595467
1.63059	0.00591809
1.63141	0.00588177
1.63222	0.00584572
1.63304	0.00580991
1.63386	0.00577436
1.63468	0.00573906
[truncated: 1,666 more rows]

## Sheet: Fig. S1e
SAXS profile ERGIC-53			ERGIC-53 MCFD2com
q	LogI		q	LogI
0.00774844	-0.268384		0.00897188	-0.278516
0.00815625	-0.273329		0.00937969	-0.287549
0.00856406	-0.290311		0.0097875	-0.297824
0.00897188	-0.298395		0.0101953	-0.312704
0.00937969	-0.304018		0.0106031	-0.324419
0.0097875	-0.316914		0.0110109	-0.341648
0.0101953	-0.33676		0.0114187	-0.353172
0.0106031	-0.344443		0.0118266	-0.366627
0.0110109	-0.355778		0.0122344	-0.373097
0.0114187	-0.377784		0.0126422	-0.393597
0.0118266	-0.385379		0.01305	-0.407164
0.0122344	-0.403937		0.0134578	-0.4245
0.0126422	-0.411139		0.0138656	-0.440723
0.01305	-0.424857		0.0142734	-0.45013
0.0134578	-0.438406		0.0146812	-0.466791
0.0138656	-0.456717		0.015089	-0.482675
0.0142734	-0.468035		0.0154969	-0.496216
0.0146812	-0.48289		0.0159047	-0.509422
0.015089	-0.488725		0.0163125	-0.523109
0.0154969	-0.497609		0.0167203	-0.535907
0.0159047	-0.517888		0.0171281	-0.548937
0.0163125	-0.530569		0.0175359	-0.555561
0.0167203	-0.551363		0.0179437	-0.567262
0.0171281	-0.565293		0.0183515	-0.584082
0.0175359	-0.57544		0.0187593	-0.591948
0.0179437	-0.581677		0.0191671	-0.604914
0.0183515	-0.594082		0.0195749	-0.612319
0.0187593	-0.604546		0.0199828	-0.627968
0.0191671	-0.616899		0.0203906	-0.636655
0.0195749	-0.616872		0.0207984	-0.645405
0.0199828	-0.644743		0.0212062	-0.650468
0.0203906	-0.649347		0.021614	-0.660857
0.0207984	-0.664902		0.0220218	-0.676185
0.0212062	-0.667112		0.0224296	-0.670344
0.021614	-0.679022		0.0228374	-0.676713
0.0220218	-0.689041		0.0232452	-0.681232
0.0224296	-0.694905		0.023653	-0.693097
0.0228374	-0.704025		0.0240608	-0.697616
0.0232452	-0.718947		0.0244686	-0.700341
0.023653	-0.711921		0.0248764	-0.706582
0.0240608	-0.71937		0.0252842	-0.714598
0.0244686	-0.727715		0.025692	-0.713368
0.0248764	-0.731436		0.0260999	-0.720945
0.0252842	-0.733881		0.0265077	-0.724015
0.025692	-0.739874		0.0269155	-0.731509
0.0260999	-0.746528		0.0273233	-0.720904
0.0265077	-0.752595		0.0277311	-0.732133
0.0269155	-0.756515		0.0281389	-0.740201
0.0273233	-0.76125		0.0285467	-0.741291
0.0277311	-0.764734		0.0289545	-0.750302
0.0281389	-0.779517		0.0293623	-0.744574
0.0285467	-0.781989		0.0297701	-0.757956
0.0289545	-0.785534		0.0301779	-0.764962
0.0293623	-0.789555		0.0305857	-0.780063
0.0297701	-0.792733		0.0309935	-0.773743
0.0301779	-0.807535		0.0314013	-0.784459
0.0305857	-0.804559		0.0318091	-0.79283
0.0309935	-0.818417		0.0322169	-0.797222
0.0314013	-0.825938		0.0326247	-0.801642
0.0318091	-0.827251		0.0330325	-0.810751
0.0322169	-0.836025		0.0334403	-0.816489
0.0326247	-0.85125		0.0338481	-0.827296
0.0330325	-0.860924		0.0342559	-0.841653
0.0334403	-0.86819		0.0346637	-0.836598
0.0338481	-0.876791		0.0350715	-0.852103
0.0342559	-0.869421		0.0354793	-0.864194
0.0346637	-0.889997		0.0358871	-0.870673
0.0350715	-0.902201		0.0362949	-0.885521
0.0354793	-0.894038		0.0367027	-0.891786
0.0358871	-0.925255		0.0371105	-0.903035
0.0362949	-0.928727		0.0375183	-0.915742
0.0367027	-0.934209		0.0379261	-0.928772
0.0371105	-0.935368		0.0383339	-0.92835
0.0375183	-0.967018		0.0387417	-0.952459
0.0379261	-0.970443		0.0391495	-0.961666
0.0383339	-0.974085		0.0395573	-0.972988
0.0387417	-0.978791		0.039965	-0.98691
0.0391495	-0.999134		0.0403728	-0.996753
0.0395573	-1.00858		0.0407806	-1.01001
0.039965	-1.01886		0.0411884	-1.01083
0.0403728	-1.02955		0.0415962	-1.02917
0.0407806	-1.05122		0.042004	-1.04552
0.0411884	-1.05648		0.0424118	-1.0498
0.0415962	-1.05857		0.0428196	-1.06609
0.042004	-1.07085		0.0432274	-1.07738
0.0424118	-1.07544		0.0436352	-1.08883
0.0428196	-1.08887		0.044043	-1.11227
0.0432274	-1.10103		0.0444508	-1.12205
0.0436352	-1.10734		0.0448586	-1.12273
0.044043	-1.12634		0.0452663	-1.13791
0.0444508	-1.13443		0.0456741	-1.15842
0.0448586	-1.14026		0.0460819	-1.16659
0.0452663	-1.15596		0.0464897	-1.17482
0.0456741	-1.16955		0.0468975	-1.19063
0.0460819	-1.19301		0.0473053	-1.20063
0.0464897	-1.17473		0.0477131	-1.20416
0.0468975	-1.22353		0.0481209	-1.22583
0.0473053	-1.23588		0.0485286	-1.23266
0.0477131	-1.22061		0.0489364	-1.23634
0.0481209	-1.24343		0.0493442	-1.25395
0.0485286	-1.25401		0.049752	-1.2559
0.0489364	-1.25018		0.0501598	-1.27797
0.0493442	-1.2625		0.0505676	-1.28209
0.049752	-1.29576		0.0509753	-1.29283
0.0501598	-1.29206		0.0513831	-1.30678
0.0505676	-1.29853		0.0517909	-1.32987
0.0509753	-1.30369		0.0521987	-1.31489
0.0513831	-1.33984		0.0526065	-1.33614
0.0517909	-1.33633		0.0530142	-1.34844
0.0521987	-1.35082		0.053422	-1.3576
0.0526065	-1.35705		0.0538298	-1.37771
0.0530142	-1.37235		0.0542376	-1.39068
0.053422	-1.36722		0.0546454	-1.39694
0.0538298	-1.36305		0.0550531	-1.43092
0.0542376	-1.39568		0.0554609	-1.41
0.0546454	-1.41696		0.0558687	-1.42926
0.0550531	-1.40793		0.0562765	-1.42928
0.0554609	-1.41822		0.0566842	-1.44908
0.0558687	-1.45046		0.057092	-1.47462
0.0562765	-1.45343		0.0574998	-1.46934
0.0566842	-1.47475		0.0579076	-1.49193
0.057092	-1.44941		0.0583153	-1.50674
0.0574998	-1.48407		0.0587231	-1.50751
0.0579076	-1.50255		0.0591309	-1.52098
0.0583153	-1.54412		0.0595387	-1.54516
0.0587231	-1.50538		0.0599464	-1.55886
0.0591309	-1.53678		0.0603542	-1.57002
0.0595387	-1.53631		0.060762	-1.58748
0.0599464	-1.55422		0.0611697	-1.60934
0.0603542	-1.54632		0.0615775	-1.62135
0.060762	-1.53892		0.0619853	-1.63568
0.0611697	-1.59001		0.0623931	-1.63698
0.0615775	-1.59649		0.0628008	-1.65335
0.0619853	-1.63933		0.0632086	-1.67921
0.0623931	-1.62988		0.0636164	-1.68108
0.0628008	-1.62963		0.0640241	-1.72103
0.0632086	-1.66864		0.0644319	-1.68324
0.0636164	-1.63692		0.0648396	-1.70736
0.0640241	-1.66724		0.0652474	-1.73113
0.0644319	-1.68007		0.0656552	-1.74416
0.0648396	-1.69764		0.0660629	-1.77885
0.0652474	-1.71417		0.0664707	-1.79621
0.0656552	-1.70534		0.0668785	-1.7913
0.0660629	-1.70817		0.0672862	-1.84016
0.0664707	-1.73219		0.067694	-1.83415
0.0668785	-1.75067		0.0681017	-1.81839
0.0672862	-1.74668		0.0685095	-1.88705
0.067694	-1.78205		0.0689173	-1.89176
0.0681017	-1.77068		0.069325	-1.86969
0.0685095	-1.80007		0.0697328	-1.88874
0.0689173	-1.81937		0.0701405	-1.91919
0.069325	-1.77321		0.0705483	-1.9179
0.0697328	-1.85696		0.070956	-1.92652
0.0701405	-1.82573		0.0713638	-1.91161
0.0705483	-1.86919		0.0717715	-1.97506
0.070956	-1.86933		0.0721793	-1.96408
0.0713638	-1.91373		0.072587	-1.96545
0.0717715	-1.8853		0.0729948	-1.97847
0.0721793	-1.89198		0.0734025	-1.9895
0.072587	-1.90932		0.0738103	-1.99004
0.0729948	-1.90637		0.074218	-2.01255
0.0734025	-1.96816		0.0746258	-2.02083
0.0738103	-1.93953		0.0750335	-2.02634
0.074218	-1.93102		0.0754413	-2.01829
0.0746258	-1.92505		0.075849	-2.09016
0.0750335	-1.9375		0.0762568	-2.0543
0.0754413	-1.90719		0.0766645	-2.05163
0.075849	-1.97967		0.0770723	-2.06261
0.0762568	-1.96586		0.07748	-2.0694
0.0766645	-1.95032		0.0778878	-2.07912
0.0770723	-2.02223		0.0782955	-2.07027
0.07748	-2.04471		0.0787032	-2.11024
0.0778878	-2.04243		0.079111	-2.1182
0.0782955	-2.0641		0.0795187	-2.12673
0.0787032	-2.0214		0.0799265	-2.13146
0.079111	-2.0262		0.0803342	-2.11897
0.0795187	-2.03593		0.0807419	-2.117
0.0799265	-2.0593		0.0811497	-2.13266
0.0803342	-2.03545		0.0815574	-2.12599
0.0807419	-2.04981		0.0819651	-2.15423
0.0811497	-2.07971		0.0823729	-2.14013
0.0815574	-2.08617		0.0827806	-2.18717
0.0819651	-2.06122		0.0831883	-2.17213
0.0823729	-2.08799		0.0835961	-2.15685
0.0827806	-2.09293		0.0840038	-2.14795
0.0831883	-2.08665		0.0844115	-2.17083
0.0835961	-2.16614		0.0848193	-2.15678
0.0840038	-2.08638		0.085227	-2.17265
0.0844115	-2.10633		0.0856347	-2.20822
0.0848193	-2.12628		0.0860425	-2.18175
0.085227	-2.07161		0.0864502	-2.19961
0.0856347	-2.08272		0.0868579	-2.20683
0.0860425	-2.10327		0.0872656	-2.15391
0.0864502	-2.08758		0.0876733	-2.23814
0.0868579	-2.14433		0.0880811	-2.20039
0.0872656	-2.04084		0.0884888	-2.22874
0.0876733	-2.12684		0.0888965	-2.1711
0.0880811	-2.09326		0.0893042	-2.24673
0.0884888	-2.09068		0.089712	-2.21148
0.0888965	-2.16494		0.0901197	-2.1934
0.0893042	-2.12843		0.0905274	-2.21577
0.089712	-2.17879		0.0909351	-2.23107
0.0901197	-2.08624		0.0913428	-2.2137
0.0905274	-2.09414		0.0917505	-2.17852
0.0909351	-2.16712		0.0921583	-2.19736
0.0913428	-2.13775		0.092566	-2.21902
0.0917505	-2.25762		0.0929737	-2.16893
0.0921583	-2.26927		0.0933814	-2.22721
0.092566	-2.1857		0.0937891	-2.22862
0.0929737	-2.16063		0.0941968	-2.23159
0.0933814	-2.11953		0.0946045	-2.23692
0.0937891	-2.14765		0.0950122	-2.15501
0.0941968	-2.18092		0.0954199	-2.22477
0.0946045	-2.18621		0.0958276	-2.24502
0.0950122	-2.18939		0.0962354	-2.24472
0.0954199	-2.1403		0.0966431	-2.24949
0.0958276	-2.19386		0.0970508	-2.25068
0.0962354	-2.15898		0.0974585	-2.26017
0.0966431	-2.18505		0.0978662	-2.28261
0.0970508	-2.1812		0.0982739	-2.22186
0.0974585	-2.18029		0.0986816	-2.24756
0.0978662	-2.0666		0.0990893	-2.22946
0.0982739	-2.26244		0.099497	-2.29193
0.0986816	-2.1848		0.0999047	-2.21985
0.0990893	-2.23109		0.100312	-2.24396
0.099497	-2.19547		0.10072	-2.22591
0.0999047	-2.16824		0.101128	-2.21607
0.100312	-2.24043		0.101535	-2.28853
0.10072	-2.16008		0.101943	-2.29835
0.101128	-2.1772		0.102351	-2.26099
0.101535	-2.18548		0.102759	-2.28923
0.101943	-2.26587		0.103166	-2.25233
0.102351	-2.22307		0.103574	-2.28904
0.102759	-2.17654		0.103982	-2.25895
0.103166	-2.26583		0.104389	-2.33211
0.103574	-2.1854		0.104797	-2.33097
0.103982	-2.16534		0.105205	-2.34446
0.104389	-2.18601		0.105612	-2.23591
0.104797	-2.24689		0.10602	-2.23163
0.105205	-2.31332		0.106428	-2.25669
0.105612	-2.23093		0.106835	-2.2973
0.10602	-2.21911		0.107243	-2.30045
0.106428	-2.21911		0.107651	-2.26657
0.106835	-2.22782		0.108058	-2.29209
0.107243	-2.20951		0.108466	-2.30469
0.107651	-2.23885		0.108874	-2.34811
0.108058	-2.2413		0.109281	-2.28054
0.108466	-2.2476		0.109689	-2.28501
0.108874	-2.22132		0.110097	-2.31111
0.109281	-2.21278		0.110504	-2.31545
0.109689	-2.2301		0.110912	-2.34431
0.110097	-2.32751		0.11132	-2.47831
0.110504	-2.27837		0.111727	-2.3261
0.110912	-2.24943		0.112135	-2.36605
0.11132	-2.29469		0.112543	-2.30055
0.111727	-2.27413		0.11295	-2.28724
0.112135	-2.29835		0.113358	-2.35999
0.112543	-2.23775		0.113766	-2.33693
0.11295	-2.29529		0.114173	-2.35965
0.113358	-2.25397		0.114581	-2.30138
0.113766	-2.33764		0.114989	-2.4047
0.114173	-2.23295		0.115396	-2.39627
0.114581	-2.23788		0.115804	-2.34135
0.114989	-2.28524		0.116212	-2.40242
0.115396	-2.34407		0.116619	-2.37577
0.115804	-2.36179		0.117027	-2.40684
0.116212	-2.30773		0.117435	-2.36471
0.116619	-2.31628		0.117842	-2.45098
0.117027	-2.28693		0.11825	-2.45446
0.117435	-2.21227		0.118658	-2.39778
0.117842	-2.32925		0.119065	-2.4276
0.11825	-2.37141		0.119473	-2.38968
0.118658	-2.29707		0.119881	-2.41286
0.119065	-2.23649		0.120288	-2.42508
0.119473	-2.34515		0.120696	-2.40956
0.119881	-2.31651		0.121104	-2.43112
0.120288	-2.33387		0.121511	-2.40196
0.120696	-2.27818		0.121919	-2.4318
0.121104	-2.35054		0.122326	-2.42898
0.121511	-2.31445		0.122734	-2.46659
0.121919	-2.29673		0.123142	-2.40264
0.122326	-2.39146		0.123549	-2.47756
0.122734	-2.49147		0.123957	-2.40367
0.123142	-2.39559		0.124365	-2.4669
0.123549	-2.3509		0.124772	-2.49719
0.123957	-2.35667		0.12518	-2.50835
0.124365	-2.34803		0.125588	-2.39739
0.124772	-2.41325		0.125995	-2.49674
0.12518	-2.38562		0.126403	-2.52474
0.125588	-2.353		0.12681	-2.48307
0.125995	-2.38496		0.127218	-2.47048
0.126403	-2.41106		0.127626	-2.40791
0.12681	-2.39731		0.128033	-2.49229
0.127218	-2.38445		0.128441	-2.52183
0.127626	-2.39531		0.128849	-2.49934
0.128033	-2.4332		0.129256	-2.56614
0.128441	-2.46812		0.129664	-2.51225
0.128849	-2.54889		0.130071	-2.43073
0.129256	-2.41241		0.130479	-2.54851
0.129664	-2.44702		0.130887	-2.57935
0.130071	-2.46014		0.131294	-2.62414
0.130479	-2.43142		0.131702	-2.53504
0.130887	-2.43618		0.132109	-2.49135
0.131294	-2.43872		0.132517	-2.58819
0.131702	-2.49479		0.132925	-2.53249
0.132109	-2.50216		0.133332	-2.49768
0.132517	-2.51932		0.13374	-2.65343
0.132925	-2.49012		0.134147	-2.52126
0.133332	-2.5882		0.134555	-2.5044
0.13374	-2.46591		0.134963	-2.58111
0.134147	-2.40003		0.13537	-2.55173
0.134555	-2.45176		0.135778	-2.57718
0.134963	-2.47463		0.136185	-2.56514
0.13537	-2.44348		0.136593	-2.64194
0.135778	-2.39311		0.137001	-2.64818
0.136185	-2.55097		0.137408	-2.66628
0.136593	-2.45863		0.137816	-2.67914
0.137001	-2.48279		0.138223	-2.58672
0.137408	-2.51799		0.138631	-2.60572
0.137816	-2.57305		0.139039	-2.6386
0.138223	-2.46565		0.139446	-2.57516
0.138631	-2.50579		0.139854	-2.59828
0.139039	-2.47512		0.140261	-2.72963
0.139446	-2.57327		0.140669	-2.63722
0.139854	-2.51067		0.141077	-2.65304
0.140261	-2.53078		0.141484	-2.51902
0.140669	-2.65763		0.141892	-2.58404
0.141077	-2.54768		0.142299	-2.62475
0.141484	-2.53866		0.142707	-2.65873
0.141892	-2.54228		0.143114	-2.66361
0.142299	-2.53901		0.143522	-2.64562
0.142707	-2.5008		0.14393	-2.51424
0.143114	-2.55609		0.144337	-2.61326
0.143522	-2.59724		0.144745	-2.60141
0.14393	-2.55844		0.145152	-2.66129
0.144337	-2.55596		0.14556	-2.75122
0.144745	-2.56849		0.145967	-2.70323
0.145152	-2.50987		0.146375	-2.70012
0.14556	-2.59312		0.146783	-2.74504
0.145967	-2.58668		0.14719	-2.64489
0.146375	-2.44829		0.147598	-2.64116
0.146783	-2.69705		0.148005	-2.60914
0.14719	-2.50183		0.148413	-2.60161
0.147598	-2.54627		0.14882	-2.59634
0.148005	-2.59779		0.149228	-2.5559
0.148413	-2.66983		0.149635	-2.59924
0.14882	-2.79899		0.150043	-2.66249
0.149228	-2.55398		0.150451	-2.64082
0.149635	-2.46179		0.150858	-2.66714
0.150043	-2.58664		0.151266	-2.63465
0.150451	-2.6309		0.151673	-2.66838
0.150858	-2.612		0.152081	-2.58827
0.151266	-2.66978		0.152488	-2.71169
0.151673	-2.59232		0.152896	-2.61313
0.152081	-2.55809		0.153303	-2.589
0.152488	-2.54249		0.153711	-2.62509
0.152896	-2.70736		0.154118	-2.6133
0.153303	-2.64864		0.154526	-2.66587
0.153711	-2.4529		0.154934	-2.60335
0.154118	-2.67409		0.155341	-2.668
0.154526	-2.59652		0.155749	-2.65518
0.154934	-2.53572		0.156156	-2.65214
0.155341	-2.73546		0.156564	-2.65611
0.155749	-2.79578		0.156971	-2.6811
0.156156	-2.62654		0.157379	-2.54262
0.156564	-2.63578		0.157786	-2.70574
0.156971	-2.62202		0.158194	-2.66821
0.157379	-2.68316		0.158601	-2.7594
0.157786	-2.62168		0.159009	-2.76798
0.158194	-2.75187		0.159416	-2.76642
0.158601	-2.65359		0.159824	-2.66724
0.159009	-2.70582		0.160231	-2.73479
0.159416	-2.711		0.160639	-2.7801
0.159824	-2.56097		0.161046	-2.63535
0.160231	-2.68819		0.161454	-2.63479
0.160639	-2.60363		0.161861	-2.74088
0.161046	-2.65749		0.162269	-2.6871
0.161454	-2.78176		0.162676	-2.77175
0.161861	-2.52915		0.163084	-2.66148
0.162269	-2.66961		0.163491	-2.73172
0.162676	-2.71392		0.163899	-2.65986
0.163084	-2.56115		0.164306	-2.7395
0.163491	-2.56601		0.164714	-2.67485
0.163899	-2.77306		0.165121	-2.7029
0.164306	-2.65746		0.165529	-2.67036
0.164714	-2.64665		0.165936	-2.78664
0.165121	-2.67714		0.166344	-2.79949
0.165529	-2.71606		0.166751	-2.68557
0.165936	-2.62719		0.167159	-2.79687
0.166344	-2.71937		0.167566	-2.75391
0.166751	-2.75951		0.167974	-2.68567
0.167159	-2.74462		0.168381	-2.66728
0.167566	-2.62628		0.168789	-2.78014
0.167974	-2.71599		0.169196	-2.70267
0.168381	-2.68047		0.169604	-2.712
0.168789	-2.8017		0.170011	-2.75565
0.169196	-2.67994		0.170419	-2.87368
0.169604	-2.72108		0.170826	-2.73197
0.170011	-2.64317		0.171234	-2.7424
0.170419	-2.68603		0.171641	-2.7643
0.170826	-2.67336		0.172049	-2.86158
0.171234	-2.60677		0.172456	-2.73774
0.171641	-2.73051		0.172864	-2.72912
0.172049	-2.66922		0.173271	-2.8961
0.172456	-2.70966		0.173678	-2.67693
0.172864	-2.74143		0.174086	-2.77188
0.173271	-2.7012		0.174493	-2.77743
0.173678	-2.74931		0.174901	-2.84313
0.174086	-2.92278		0.175308	-2.72851
0.174493	-2.76399		0.175716	-2.77711
0.174901	-2.70623		0.176123	-2.77116
0.175308	-2.77918		0.176531	-2.80803
0.175716	-2.80296		0.176938	-2.95749
0.176123	-2.74582		0.177346	-2.94518
0.176531	-2.82467		0.177753	-2.7951
0.176938	-2.72124		0.17816	-2.92876
0.177346	-2.82764		0.178568	-3.0003
0.177753	-2.89092		0.178975	-2.78841
0.17816	-2.70778		0.179383	-2.89195
0.178568	-2.75724		0.17979	-2.62594
0.178975	-2.61983		0.180198	-2.88674
0.179383	-2.79769		0.180605	-2.83723
0.17979	-2.89551		0.181013	-2.90706
0.180198	-2.80983		0.18142	-2.92877
0.180605	-2.72907		0.181827	-2.9307
0.181013	-2.86267		0.182235	-2.91369
0.18142	-2.758		0.182642	-2.86717
0.181827	-2.72665		0.18305	-2.76835
0.182235	-2.91471		0.183457	-2.78505
0.182642	-2.80848		0.183865	-2.95422
0.18305	-2.90183		0.184272	-2.93552
0.183457	-2.76955		0.184679	-2.94121
0.183865	-2.81216		0.185087	-2.88763
0.184272	-2.92234		0.185494	-2.83194
0.184679	-2.78355		0.185902	-2.90758
0.185087	-2.90458		0.186309	-3.08351
0.185494	-2.73756		0.186716	-2.90791
0.185902	-2.76411		0.187124	-2.99084
0.186309	-2.91601		0.187531	-2.96449
0.186716	-2.95494		0.187939	-2.96751
0.187124	-2.84147		0.188346	-3.02283
0.187531	-2.88325		0.188753	-2.99588
0.187939	-2.93188		0.189161	-2.83346
0.188346	-2.8355		0.189568	-2.91711
0.188753	-2.81969		0.189976	-3.08067
0.189161	-2.97367		0.190383	-3.02092
0.189568	-2.93927		0.19079	-2.91325
0.189976	-2.82254		0.191198	-2.96446
0.190383	-2.74466		0.191605	-3.01168
0.19079	-3.19388		0.192013	-3.06086
0.191198	-2.81437		0.19242	-3.00921
0.191605	-2.87514		0.192827	-3.22196
0.192013	-2.85951		0.193235	-2.94894
0.19242	-2.78408		0.193642	-2.85708
0.192827	-2.96944		0.194049	-3.05322
0.193235	-2.92005		0.194457	-3.08774
0.193642	-3.02693		0.194864	-3.20989
0.194049	-2.90642		0.195272	-3.18282
0.194457	-3.06684		0.195679	-2.93189
0.194864	-2.99995		0.196086	-3.03448
0.195272	-3.25564		0.196494	-2.93108
0.195679	-3.04617		0.196901	-3.02977
0.196086	-2.84876		0.197308	-3.05123
0.196494	-2.92056		0.197716	-3.0183
0.196901	-2.87138		0.198123	-3.07499
0.197308	-3.0133		0.19853	-3.08437
0.197716	-2.97614		0.198938	-3.15116
0.198123	-3.00967		0.199345	-3.0252
0.19853	-2.98018		0.199753	-3.12353
0.198938	-2.90144		0.20016	-3.17456
0.199345	-2.88762		0.200567	-3.32725
0.199753	-3.235		0.200975	-3.07826
0.20016	-2.97411		0.201382	-3.03712
0.200567	-2.8236		0.201789	-3.21334
0.200975	-2.87187		0.202197	-3.00855
0.201382	-3.0741		0.202604	-3.0519
0.201789	-3.00995		0.203011	-3.05822
0.202197	-3.19037		0.203419	-3.21126
0.202604	-3.23972		0.203826	-3.05538
0.203011	-2.95513		0.204233	-3.04613
0.203419	-2.97934		0.204641	-3.0801
0.203826	-3.02915		0.205048	-3.12489
0.204233	-3.14269		0.205455	-3.13035
0.204641	-3.0039		0.205863	-3.38235
0.205048	-3.21081		0.20627	-3.15982
0.205455	-2.92199		0.206677	-3.22311
0.205863	-3.05312		0.207085	-3.428
0.20627	-3.22177		0.207492	-3.15921
0.206677	-2.9071		0.207899	-2.94742
0.207085	-3.17115		0.208306	-3.10392
0.207492	-2.93431		0.208714	-3.25279
0.207899	-3.09879		0.209121	-3.18693
0.208306	-3.03545		0.209528	-3.55386
0.208714	-3.19253		0.209936	-3.36461
0.209121	-3.11024
0.209528	-2.97812
0.209936	-3.16083

## Sheet: Fig S1f
Pr distribution
ERGIC-53			ERGIC053-MCFD2 com
R	P(R)		R	P(R)
0	0		0	0
3.34	1.68e-05		3.37	1.59e-05
6.67	3.7e-05		6.74	3.6e-05
10	6.04e-05		10.1	6.01e-05
13.4	8.65e-05		13.5	8.76e-05
16.7	0.000115		16.8	0.000118
20	0.000145		20.2	0.000151
23.4	0.000176		23.6	0.000185
26.7	0.000207		27	0.000219
30	0.000237		30.3	0.000253
33.4	0.000266		33.7	0.000285
36.7	0.000293		37.1	0.000315
40	0.000317		40.4	0.000342
43.4	0.000337		43.8	0.000365
46.7	0.000353		47.2	0.000384
50.1	0.000365		50.5	0.000398
53.4	0.000373		53.9	0.000407
56.7	0.000377		57.3	0.000411
60.1	0.000376		60.6	0.00041
63.4	0.000371		64	0.000404
66.7	0.000363		67.4	0.000394
70.1	0.000351		70.8	0.00038
73.4	0.000337		74.1	0.000363
76.7	0.000321		77.5	0.000343
80.1	0.000303		80.9	0.000321
83.4	0.000285		84.2	0.000299
86.8	0.000267		87.6	0.000275
90.1	0.000249		91	0.000253
93.4	0.000232		94.3	0.000231
96.8	0.000216		97.7	0.000211
100	0.000201		101	0.000192
103	0.000188		104	0.000176
107	0.000177		108	0.000162
110	0.000168		111	0.000151
113	0.000161		115	0.000142
117	0.000155		118	0.000135
120	0.000151		121	0.000131
124	0.000148		125	0.000129
127	0.000147		128	0.000128
130	0.000146		131	0.000129
134	0.000146		135	0.00013
137	0.000146		138	0.000133
140	0.000147		142	0.000136
144	0.000147		145	0.000139
147	0.000148		148	0.000142
150	0.000149		152	0.000145
154	0.00015		155	0.000148
157	0.000151		158	0.00015
160	0.000151		162	0.000152
164	0.000152		165	0.000154
167	0.000153		168	0.000156
170	0.000153		172	0.000158
174	0.000154		175	0.00016
177	0.000156		179	0.000162
180	0.000157		182	0.000164
184	0.000159		185	0.000167
187	0.00016		189	0.00017
190	0.000162		192	0.000173
194	0.000164		195	0.000177
197	0.000167		199	0.000181
200	0.000169		202	0.000185
204	0.00017		206	0.000189
207	0.000172		209	0.000193
210	0.000173		212	0.000197
214	0.000174		216	0.0002
217	0.000174		219	0.000203
220	0.000174		222	0.000205
224	0.000173		226	0.000206
227	0.000171		229	0.000206
230	0.000168		233	0.000205
234	0.000165		236	0.000203
237	0.000161		239	0.000199
240	0.000156		243	0.000194
244	0.000151		246	0.000188
247	0.000145		249	0.000181
250	0.000138		253	0.000173
254	0.000132		256	0.000164
257	0.000125		259	0.000155
260	0.000118		263	0.000144
264	0.00011		266	0.000134
267	0.000103		270	0.000123
270	9.58e-05		273	0.000113
274	8.87e-05		276	0.000102
277	8.19e-05		280	9.2e-05
280	7.53e-05		283	8.22e-05
284	6.9e-05		286	7.29e-05
287	6.31e-05		290	6.42e-05
290	5.75e-05		293	5.6e-05
294	5.22e-05		297	4.85e-05
297	4.73e-05		300	4.17e-05
300	4.26e-05		303	3.54e-05
304	3.83e-05		307	2.98e-05
307	3.42e-05		310	2.47e-05
310	3.03e-05		313	2.02e-05
314	2.66e-05		317	1.62e-05
317	2.3e-05		320	1.26e-05
320	1.95e-05		323	9.53e-06
324	1.61e-05		327	6.87e-06
327	1.28e-05		330	4.64e-06
330	9.69e-06		334	2.82e-06
334	6.79e-06		337	1.43e-06
337	4.2e-06		340	4.86e-07
340	2.08e-06		344	3.61e-10
344	6.06e-07		347	0
347	0

## Sheet: Fig. S1g
DimemsyionlessKratkyplot
	ERGIC-53		ERGIC=53 - MCFD2 complex
QRg (com)	I/I0*(QRg)^2 (com)		QRg	I/I0*(QRg)^2
0.895818	0.614075		0.895818	0.614075
0.936537	0.657352		0.936537	0.657352
0.977256	0.699022		0.977256	0.699022
1.01797	0.732938		1.01797	0.732938
1.05869	0.771648		1.05869	0.771648
1.09941	0.79978		1.09941	0.79978
1.14013	0.837597		1.14013	0.837597
1.18085	0.871084		1.18085	0.871084
1.22157	0.918409		1.22157	0.918409
1.26229	0.935444		1.26229	0.935444
1.30301	0.966111		1.30301	0.966111
1.34373	0.987232		1.34373	0.987232
1.38444	1.00954		1.38444	1.00954
1.42516	1.04688		1.42516	1.04688
1.46588	1.06587		1.46588	1.06587
1.5066	1.08547		1.5066	1.08547
1.54732	1.10979		1.54732	1.10979
1.58804	1.13396		1.58804	1.13396
1.62876	1.15585		1.62876	1.15585
1.66948	1.1791		1.66948	1.1791
1.71019	1.20075		1.71019	1.20075
1.75091	1.23955		1.75091	1.23955
1.79163	1.26338		1.79163	1.26338
1.83235	1.27125		1.83235	1.27125
1.87307	1.30454		1.87307	1.30454
1.91379	1.32182		1.91379	1.32182
1.95451	1.35535		1.95451	1.35535
1.99523	1.36243		1.99523	1.36243
2.03594	1.39051		2.03594	1.39051
2.07666	1.41783		2.07666	1.41783
2.11738	1.45689		2.11738	1.45689
2.1581	1.47769		2.1581	1.47769
2.19882	1.48078		2.19882	1.48078
2.23954	1.55693		2.23954	1.55693
2.28025	1.59056		2.28025	1.59056
2.32097	1.63082		2.32097	1.63082
2.36169	1.64303		2.36169	1.64303
2.40241	1.68258		2.40241	1.68258
2.44313	1.72922		2.44313	1.72922
2.48385	1.76184		2.48385	1.76184
2.52456	1.78678		2.52456	1.78678
2.56528	1.85012		2.56528	1.85012
2.606	1.8763		2.606	1.8763
2.64672	1.92176		2.64672	1.92176
2.68744	1.94744		2.68744	1.94744
2.72816	2.05651		2.72816	2.05651
2.76887	2.06429		2.76887	2.06429
2.80959	2.08633		2.80959	2.08633
2.85031	2.14186		2.85031	2.14186
2.89103	2.15824		2.89103	2.15824
2.93175	2.24893		2.93175	2.24893
2.97246	2.24169		2.97246	2.24169
3.01318	2.26666		3.01318	2.26666
3.0539	2.24876		3.0539	2.24876
3.09462	2.34298		3.09462	2.34298
3.13534	2.34643		3.13534	2.34643
3.17605	2.3618		3.17605	2.3618
3.21677	2.39837		3.21677	2.39837
3.25749	2.43457		3.25749	2.43457
3.29821	2.44401		3.29821	2.44401
3.33893	2.47185		3.33893	2.47185
3.37964	2.47026		3.37964	2.47026
3.42036	2.44787		3.42036	2.44787
3.46108	2.53584		3.46108	2.53584
3.5018	2.50482		3.5018	2.50482
3.54251	2.49302		3.54251	2.49302
3.58323	2.51289		3.58323	2.51289
3.62395	2.48394		3.62395	2.48394
3.66467	2.50369		3.66467	2.50369
3.70538	2.49418		3.70538	2.49418
3.7461	2.47579		3.7461	2.47579
3.78682	2.45513		3.78682	2.45513
3.82754	2.51065		3.82754	2.51065
3.86825	2.42588		3.86825	2.42588
3.90897	2.42525		3.90897	2.42525
3.94969	2.41232		3.94969	2.41232
3.99041	2.38463		3.99041	2.38463
4.03112	2.37901		4.03112	2.37901
4.07184	2.35435		4.07184	2.35435
4.11256	2.39713		4.11256	2.39713
4.15327	2.34372		4.15327	2.34372
4.19399	2.30161		4.19399	2.30161
4.23471	2.32353		4.23471	2.32353
4.27542	2.28123		4.27542	2.28123
4.31614	2.26519		4.31614	2.26519
4.35686	2.24809		4.35686	2.24809
4.39757	2.16996		4.39757	2.16996
4.43829	2.16111		4.43829	2.16111
4.47901	2.19751		4.47901	2.19751
4.51973	2.16081		4.51973	2.16081
4.56044	2.0984		4.56044	2.0984
4.60116	2.09624		4.60116	2.09624
4.64187	2.09348		4.64187	2.09348
4.68259	2.05421		4.68259	2.05421
4.72331	2.04251		4.72331	2.04251
4.76402	2.06101		4.76402	2.06101
4.80474	1.9944		4.80474	1.9944
4.84546	1.99668		4.84546	1.99668
4.88617	2.01325		4.88617	2.01325
4.92689	1.96559		4.92689	1.96559
4.96761	1.98925		4.96761	1.98925
5.00832	1.9218		5.00832	1.9218
5.04904	1.93476		5.04904	1.93476
5.08975	1.91804		5.08975	1.91804
5.13047	1.88726		5.13047	1.88726
5.17119	1.81806		5.17119	1.81806
5.2119	1.9116		5.2119	1.9116
5.25262	1.84888		5.25262	1.84888
5.29333	1.82523		5.29333	1.82523
5.33405	1.81471		5.33405	1.81471
5.37476	1.75917		5.37476	1.75917
5.41548	1.73336		5.41548	1.73336
5.4562	1.73434		5.4562	1.73434
5.49691	1.62785		5.49691	1.62785
5.53763	1.73358		5.53763	1.73358
5.57834	1.68287		5.57834	1.68287
5.61906	1.70742		5.61906	1.70742
5.65977	1.65506		5.65977	1.65506
5.70049	1.58306		5.70049	1.58306
5.7412	1.62542		5.7412	1.62542
5.78192	1.565		5.78192	1.565
5.82263	1.53388		5.82263	1.53388
5.86335	1.55267		5.86335	1.55267
5.90406	1.52624		5.90406	1.52624
5.94478	1.46355		5.94478	1.46355
5.98549	1.43758		5.98549	1.43758
6.02621	1.42024		6.02621	1.42024
6.06692	1.3828		6.06692	1.3828
6.10764	1.33262		6.10764	1.33262
6.14835	1.31361		6.14835	1.31361
6.18907	1.28786		6.18907	1.28786
6.22978	1.30096		6.22978	1.30096
6.2705	1.26926		6.2705	1.26926
6.31121	1.21146		6.31121	1.21146
6.35193	1.22188		6.35193	1.22188
6.39264	1.12882		6.39264	1.12882
6.43335	1.24719		6.43335	1.24719
6.47407	1.19479		6.47407	1.19479
6.51478	1.14543		6.51478	1.14543
6.5555	1.1255		6.5555	1.1255
6.59621	1.05206		6.59621	1.05206
6.63692	1.02335		6.63692	1.02335
6.67764	1.04772		6.67764	1.04772
6.71835	0.94768		6.71835	0.94768
6.75907	0.972577		6.75907	0.972577
6.79978	1.02069		6.79978	1.02069
6.84049	0.881902		6.84049	0.881902
6.88121	0.882802		6.88121	0.882802
6.92192	0.939853		6.92192	0.939853
6.96263	0.910137		6.96263	0.910137
7.00335	0.858463		7.00335	0.858463
7.04406	0.871046		7.04406	0.871046
7.08477	0.863825		7.08477	0.863825
7.12549	0.9043		7.12549	0.9043
7.1662	0.790336		7.1662	0.790336
7.20691	0.819813		7.20691	0.819813
7.24763	0.826496		7.24763	0.826496
7.28834	0.811112		7.28834	0.811112
7.32905	0.799641		7.32905	0.799641
7.36976	0.807548		7.36976	0.807548
7.41048	0.775252		7.41048	0.775252
7.45119	0.768982		7.45119	0.768982
7.4919	0.767615		7.4919	0.767615
7.53261	0.790498		7.53261	0.790498
7.57333	0.677189		7.57333	0.677189
7.61404	0.743408		7.61404	0.743408
7.65475	0.756018		7.65475	0.756018
7.69546	0.745003		7.69546	0.745003
7.73618	0.741228		7.73618	0.741228
7.77689	0.732468		7.77689	0.732468
7.8176	0.755394		7.8176	0.755394
7.85831	0.696178		7.85831	0.696178
7.89902	0.690634		7.89902	0.690634
7.93974	0.684191		7.93974	0.684191
7.98045	0.683749		7.98045	0.683749
8.02116	0.710896		8.02116	0.710896
8.06187	0.721389		8.06187	0.721389
8.10258	0.702879		8.10258	0.702879
8.14329	0.720959		8.14329	0.720959
8.184	0.682344		8.184	0.682344
8.22472	0.711882		8.22472	0.711882
8.26543	0.645144		8.26543	0.645144
8.30614	0.674472		8.30614	0.674472
8.34685	0.705495		8.34685	0.705495
8.38756	0.727139		8.38756	0.727139
8.42827	0.696531		8.42827	0.696531
8.46898	0.72641		8.46898	0.72641
8.50969	0.707088		8.50969	0.707088
8.5504	0.657737		8.5504	0.657737
8.59111	0.705738		8.59111	0.705738
8.63182	0.68374		8.63182	0.68374
8.67253	0.678821		8.67253	0.678821
8.71324	0.774007		8.71324	0.774007
8.75395	0.643519		8.75395	0.643519
8.79466	0.708511		8.79466	0.708511
8.83537	0.669901		8.83537	0.669901
8.87608	0.772035		8.87608	0.772035
8.91679	0.65462		8.91679	0.65462
8.9575	0.716452		8.9575	0.716452
8.99821	0.753728		8.99821	0.753728
9.03892	0.722366		9.03892	0.722366
9.07963	0.703661		9.07963	0.703661
9.12034	0.738959		9.12034	0.738959
9.16105	0.808473		9.16105	0.808473
9.20176	0.781055		9.20176	0.781055
9.24247	0.749644		9.24247	0.749644
9.28318	0.848717		9.28318	0.848717
9.32389	0.748661		9.32389	0.748661
9.3646	0.752751		9.3646	0.752751
9.4053	0.754144		9.4053	0.754144
9.44601	0.751404		9.44601	0.751404
9.48672	0.915216		9.48672	0.915216
9.52743	0.786097		9.52743	0.786097
9.56814	0.756714		9.56814	0.756714
9.60885	0.763691		9.60885	0.763691
9.64956	0.761772		9.64956	0.761772
9.69026	0.766111		9.69026	0.766111
9.73097	0.755856		9.73097	0.755856
9.77168	0.723804		9.77168	0.723804
9.81239	0.839429		9.81239	0.839429
9.8531	0.797773		9.8531	0.797773
9.8938	0.838621		9.8938	0.838621
9.93451	0.732259		9.93451	0.732259
9.97522	0.871547		9.97522	0.871547
10.0159	0.83123		10.0159	0.83123
10.0566	0.873567		10.0566	0.873567
10.0973	0.900826		10.0973	0.900826
10.138	0.768564		10.138	0.768564
10.1788	0.757428		10.1788	0.757428
10.2195	0.832081		10.2195	0.832081
10.2602	0.785919		10.2602	0.785919
10.3009	0.862414		10.3009	0.862414
10.3416	0.798787		10.3416	0.798787
10.3823	0.862844		10.3823	0.862844
10.423	0.7348		10.423	0.7348
10.4637	0.742496		10.4637	0.742496
10.5044	0.725411		10.5044	0.725411
10.5451	0.938618		10.5451	0.938618
10.5858	0.955239		10.5858	0.955239
10.6265	0.908639		10.6265	0.908639
10.6672	0.833873		10.6672	0.833873
10.7079	0.834181		10.7079	0.834181
10.7486	0.908724		10.7486	0.908724
10.7893	0.863379		10.7893	0.863379
10.8301	0.845018		10.8301	0.845018
10.8708	0.770391		10.8708	0.770391
10.9115	0.906833		10.9115	0.906833
10.9522	0.904255		10.9522	0.904255
10.9929	0.857848		10.9929	0.857848
11.0336	0.855619		11.0336	0.855619
11.0743	0.80652		11.0743	0.80652
11.115	0.596769		11.115	0.596769
11.1557	0.853478		11.1557	0.853478
11.1964	0.784167		11.1964	0.784167
11.2371	0.91846		11.2371	0.91846
11.2778	0.953907		11.2778	0.953907
11.3185	0.812618		11.3185	0.812618
11.3592	0.863108		11.3592	0.863108
11.3999	0.824989		11.3999	0.824989
11.4406	0.950197		11.4406	0.950197
11.4813	0.754361		11.4813	0.754361
11.522	0.774607		11.522	0.774607
11.5627	0.885252		11.5627	0.885252
11.6034	0.774548		11.6034	0.774548
11.6441	0.829358		11.6441	0.829358
11.6848	0.777508		11.6848	0.777508
11.7255	0.862688		11.7255	0.862688
11.7662	0.712185		11.7662	0.712185
11.807	0.711403		11.807	0.711403
11.8477	0.816176		11.8477	0.816176
11.8884	0.767259		11.8884	0.767259
11.9291	0.842998		11.9291	0.842998
11.9698	0.80466		11.9698	0.80466
12.0105	0.787659		12.0105	0.787659
12.0512	0.82186		12.0512	0.82186
12.0919	0.787343		12.0919	0.787343
12.1326	0.847701		12.1326	0.847701
12.1733	0.796741		12.1733	0.796741
12.214	0.8073		12.214	0.8073
12.2547	0.745263		12.2547	0.745263
12.2954	0.86924		12.2954	0.86924
12.3361	0.736371		12.3361	0.736371
12.3768	0.878712		12.3768	0.878712
12.4175	0.764649		12.4175	0.764649
12.4582	0.717826		12.4582	0.717826
12.4989	0.704191		12.4989	0.704191
12.5396	0.915103		12.5396	0.915103
12.5803	0.732716		12.5803	0.732716
12.621	0.691418		12.621	0.691418
12.6617	0.765971		12.6617	0.765971
12.7024	0.793581		12.7024	0.793581
12.7431	0.922441		12.7431	0.922441
12.7838	0.764418		12.7838	0.764418
12.8245	0.718696		12.8245	0.718696
12.8652	0.761704		12.8652	0.761704
12.9059	0.657247		12.9059	0.657247
12.9466	0.748781		12.9466	0.748781
12.9873	0.909077		12.9873	0.909077
13.028	0.697493		13.028	0.697493
13.0687	0.653744		13.0687	0.653744
13.1094	0.593363		13.1094	0.593363
13.1501	0.733016		13.1501	0.733016
13.1908	0.815617		13.1908	0.815617
13.2315	0.656629		13.2315	0.656629
13.2722	0.751084		13.2722	0.751084
13.3129	0.818771		13.3129	0.818771
13.3536	0.575526		13.3536	0.575526
13.3943	0.785003		13.3943	0.785003
13.435	0.821059		13.435	0.821059
13.4757	0.692284		13.4757	0.692284
13.5164	0.745218		13.5164	0.745218
13.5571	0.707045		13.5571	0.707045
13.5978	0.731299		13.5978	0.731299
13.6385	0.616436		13.6385	0.616436
13.6792	0.611269		13.6792	0.611269
13.7199	0.589815		13.7199	0.589815
13.7606	0.576012		13.7606	0.576012
13.8012	0.716825		13.8012	0.716825
13.8419	0.690193		13.8419	0.690193
13.8826	0.643644		13.8826	0.643644
13.9233	0.749246		13.9233	0.749246
13.964	0.714557		13.964	0.714557
14.0047	0.531151		14.0047	0.531151
14.0454	0.660924		14.0454	0.660924
14.0861	0.64098		14.0861	0.64098
14.1268	0.877741		14.1268	0.877741
14.1675	0.760061		14.1675	0.760061
14.2082	0.696033		14.2082	0.696033
14.2489	0.647342		14.2489	0.647342
14.2896	0.643763		14.2896	0.643763
14.3303	0.674824		14.3303	0.674824
14.371	0.918396		14.371	0.918396
14.4117	0.73531		14.4117	0.73531
14.4524	0.759919		14.4524	0.759919
14.4931	0.665782		14.4931	0.665782
14.5338	0.544298		14.5338	0.544298
14.5745	0.611295		14.5745	0.611295
14.6152	0.619129		14.6152	0.619129
14.6559	0.561414		14.6559	0.561414
14.6965	0.71094		14.6965	0.71094
14.7372	0.721057		14.7372	0.721057
14.7779	0.780514		14.7779	0.780514
14.8186	0.79856		14.8186	0.79856
14.8593	0.812744		14.8593	0.812744
14.9	0.896956		14.9	0.896956
14.9407	0.816204		14.9407	0.816204
14.9814	0.709441		14.9814	0.709441
15.0221	0.749786		15.0221	0.749786
15.0628	0.709525		15.0628	0.709525
15.1035	0.768771		15.1035	0.768771
15.1442	0.715164		15.1442	0.715164
15.1849	0.86467		15.1849	0.86467
15.2256	0.654267		15.2256	0.654267
15.2662	0.82533		15.2662	0.82533
15.3069	0.877151		15.3069	0.877151
15.3476	0.811507		15.3476	0.811507
15.3883	0.838269		15.3883	0.838269
15.429	0.746627		15.429	0.746627
15.4697	0.86678		15.4697	0.86678
15.5104	0.750836		15.5104	0.750836
15.5511	0.777391		15.5511	0.777391
15.5918	0.786953		15.5918	0.786953
15.6325	0.78386		15.6325	0.78386
15.6732	0.743886		15.6732	0.743886
15.7138	1.0286		15.7138	1.0286
15.7545	0.710189		15.7545	0.710189
15.7952	0.778283		15.7952	0.778283
15.8359	0.634137		15.8359	0.634137
15.8766	0.624927		15.8766	0.624927
15.9173	0.630394		15.9173	0.630394
15.958	0.79618		15.958	0.79618
15.9987	0.68497		15.9987	0.68497
16.0394	0.620261		16.0394	0.620261
16.0801	0.870016		16.0801	0.870016
16.1207	0.875552		16.1207	0.875552
16.1614	0.689258		16.1614	0.689258
16.2021	0.78405		16.2021	0.78405
16.2428	0.648438		16.2428	0.648438
16.2835	0.840065		16.2835	0.840065
16.3242	0.718193		16.3242	0.718193
16.3649	0.851646		16.3649	0.851646
16.4056	0.712498		16.4056	0.712498
16.4463	0.830962		16.4463	0.830962
16.4869	0.782844		16.4869	0.782844
16.5276	0.847922		16.5276	0.847922
16.5683	0.651943		16.5683	0.651943
16.609	0.636049		16.609	0.636049
16.6497	0.830883		16.6497	0.830883
16.6904	0.646191		16.6904	0.646191
16.7311	0.716855		16.7311	0.716855
16.7717	0.842921		16.7717	0.842921
16.8124	0.883643		16.8124	0.883643
16.8531	0.684732		16.8531	0.684732
16.8938	0.822404		16.8938	0.822404
16.9345	0.808804		16.9345	0.808804
16.9752	0.734978		16.9752	0.734978
17.0159	0.562767		17.0159	0.562767
17.0565	0.783625		17.0565	0.783625
17.0972	0.768685		17.0972	0.768685
17.1379	0.734363		17.1379	0.734363
17.1786	0.589785		17.1786	0.589785
17.2193	0.788109		17.2193	0.788109
17.26	0.807712		17.26	0.807712
17.3007	0.552484		17.3007	0.552484
17.3413	0.91946		17.3413	0.91946
17.382	0.742359		17.382	0.742359
17.4227	0.736367		17.4227	0.736367
17.4634	0.635957		17.4634	0.635957
17.5041	0.831894		17.5041	0.831894
17.5448	0.747278		17.5448	0.747278
17.5854	0.761095		17.5854	0.761095
17.6261	0.702395		17.6261	0.702395
17.6668	0.500175		17.6668	0.500175
17.7075	0.516928		17.7075	0.516928
17.7482	0.73367		17.7482	0.73367
17.7889	0.541796		17.7889	0.541796
17.8295	0.461617		17.8295	0.461617
17.8702	0.75534		17.8702	0.75534
17.9109	0.597831		17.9109	0.597831
17.9516	1.10806		17.9516	1.10806
17.9923	0.610568		17.9923	0.610568
18.0329	0.687393		18.0329	0.687393
18.0736	0.587933		18.0736	0.587933
18.1143	0.561787		18.1143	0.561787
18.155	0.561805		18.155	0.561805
18.1957	0.586878		18.1957	0.586878
18.2363	0.656152		18.2363	0.656152
18.277	0.827484		18.277	0.827484
18.3177	0.799821		18.3177	0.799821
18.3584	0.544184		18.3584	0.544184
18.3991	0.570648		18.3991	0.570648
18.4397	0.565712		18.4397	0.565712
18.4804	0.642816		18.4804	0.642816
18.5211	0.733997		18.5211	0.733997
18.5618	0.619379		18.5618	0.619379
18.6025	0.414884		18.6025	0.414884
18.6431	0.624351		18.6431	0.624351
18.6838	0.518075		18.6838	0.518075
18.7245	0.552881		18.7245	0.552881
18.7652	0.551435		18.7652	0.551435
18.8059	0.487594		18.8059	0.487594
18.8465	0.521052		18.8465	0.521052
18.8872	0.760621		18.8872	0.760621
18.9279	0.63007		18.9279	0.63007
18.9686	0.434206		18.9686	0.434206
19.0092	0.500391		19.0092	0.500391
19.0499	0.643926		19.0499	0.643926
19.0906	0.574744		19.0906	0.574744
19.1313	0.517727		19.1313	0.517727
19.1719	0.464271		19.1719	0.464271
19.2126	0.525125		19.2126	0.525125
19.2533	0.323112		19.2533	0.323112
19.294	0.60841		19.294	0.60841
19.3347	0.7549		19.3347	0.7549
19.3753	0.482584		19.3753	0.482584
19.416	0.447584		19.416	0.447584
19.4567	0.339268		19.4567	0.339268
19.4974	0.3626		19.4974	0.3626
19.538	0.648883		19.538	0.648883
19.5787	0.514505		19.5787	0.514505
19.6194	0.655529		19.6194	0.655529
19.6601	0.524437		19.6601	0.524437
19.7007	0.501221		19.7007	0.501221
19.7414	0.542941		19.7414	0.542941
19.7821	0.478464		19.7821	0.478464
19.8227	0.470165		19.8227	0.470165
19.8634	0.404809		19.8634	0.404809
19.9041	0.543225		19.9041	0.543225
19.9448	0.434939		19.9448	0.434939
19.9854	0.388301		19.9854	0.388301
20.0261	0.274307		20.0261	0.274307
20.0668	0.488641		20.0668	0.488641
20.1075	0.539373		20.1075	0.539373
20.1481	0.360932		20.1481	0.360932
20.1888	0.580723		20.1888	0.580723
20.2295	0.527671		20.2295	0.527671
20.2701	0.522144		20.2701	0.522144
20.3108	0.36855		20.3108	0.36855
20.3515	0.529795		20.3515	0.529795
20.3922	0.543362		20.3922	0.543362
20.4328	0.504497		20.4328	0.504497
20.4735	0.456866		20.4735	0.456866
20.5142	0.452952		20.5142	0.452952
20.5548	0.254551		20.5548	0.254551
20.5955	0.4266		20.5955	0.4266
20.6362	0.370205		20.6362	0.370205
20.6768	0.231884		20.6768	0.231884
20.7175	0.432279		20.7175	0.432279
20.7582	0.706733		20.7582	0.706733
20.7989	0.494827		20.7989	0.494827
20.8395	0.352599		20.8395	0.352599
20.8802	0.411947		20.8802	0.411947
20.9209	0.177662		20.9209	0.177662
20.9615	0.275762		20.9615	0.275762
21.0022	0.517965		21.0022	0.517965
21.0429	0.0755886		21.0429	0.0755886
21.0835	0.250141		21.0835	0.250141
21.1242	0.349288		21.1242	0.349288
21.1649	0.219654		21.1649	0.219654
21.2055	0.694757		21.2055	0.694757
21.2462	0.550306		21.2462	0.550306
21.2869	0.278463		21.2869	0.278463
21.3275	0.251146		21.3275	0.251146
21.3682	0.488971		21.3682	0.488971
21.4089	0.155241		21.4089	0.155241
21.4495	0.282419		21.4495	0.282419
21.4902	0.387216		21.4902	0.387216
21.5309	0.263062		21.5309	0.263062
21.5715	0.381715		21.5715	0.381715
21.6122	0.352851		21.6122	0.352851
21.6528	0.342789		21.6528	0.342789
21.6935	0.264131		21.6935	0.264131
21.7342	0.205356		21.7342	0.205356
21.7748	0.0961414		21.7748	0.0961414
21.8155	0.286792		21.8155	0.286792
21.8562	0.369948		21.8562	0.369948
21.8968	0.301287		21.8968	0.301287
21.9375	0.184738		21.9375	0.184738
21.9782	0.476768		21.9782	0.476768
22.0188	0.217287		22.0188	0.217287
22.0595	0.369936		22.0595	0.369936
22.1001	0.370839		22.1001	0.370839
22.1408	0.232783		22.1408	0.232783
22.1815	0.411533		22.1815	0.411533
22.2221	0.246353		22.2221	0.246353
22.2628	0.210294		22.2628	0.210294
22.3035	0.238818		22.3035	0.238818
22.3441	0.402076		22.3441	0.402076
22.3848	0.334925		22.3848	0.334925
22.4254	0.163379		22.4254	0.163379
22.4661	0.250598		22.4661	0.250598
22.5068	0.254484		22.5068	0.254484
22.5474	0.0929313		22.5474	0.0929313
22.5881	0.309045		22.5881	0.309045
22.6287	0.0790656		22.6287	0.0790656
22.6694	0.395159		22.6694	0.395159
22.7101	0.340544		22.7101	0.340544
22.7507	0.442571		22.7507	0.442571
22.7914	0.343081		22.7914	0.343081
22.832	0.375612		22.832	0.375612
22.8727	0.0731832		22.8727	0.0731832
22.9133	0.382982		22.9133	0.382982
22.954	0.363834		22.954	0.363834
22.9947	0.500925		22.9947	0.500925
23.0353	0.584962		23.0353	0.584962
23.076	0.561194		23.076	0.561194
23.1166	0.308514		23.1166	0.308514
23.1573	0.315306		23.1573	0.315306
23.1979	0.506293		23.1979	0.506293
23.2386	0.0684838		23.2386	0.0684838
23.2793	0.345312		23.2793	0.345312
23.3199	0.338117		23.3199	0.338117
23.3606	0.0858235		23.3606	0.0858235
23.4012	0.204308		23.4012	0.204308
23.4419	0.390383		23.4419	0.390383
23.4825	0.499755		23.4825	0.499755
23.5232	0.216099		23.5232	0.216099
23.5638	0.394801		23.5638	0.394801
23.6045	0.760489		23.6045	0.760489
23.6452	0.141192		23.6452	0.141192
23.6858	0.516557		23.6858	0.516557
23.7265	0.0388511		23.7265	0.0388511
23.7671	0.410603		23.7671	0.410603
23.8078	0.223331		23.8078	0.223331
23.8484	0.152969		23.8484	0.152969
23.8891	0.29254		23.8891	0.29254
23.9297	0.272858		23.9297	0.272858
23.9704	0.391416		23.9704	0.391416
24.011	0.0446215		24.011	0.0446215
24.0517	0.283454		24.0517	0.283454
24.0923	0.101579		24.0923	0.101579
24.133	0.0269933		24.133	0.0269933
24.1736	0.145076		24.1736	0.145076
24.2143	0.116212		24.2143	0.116212
24.2549	0.393872		24.2549	0.393872
24.2956	0.280818		24.2956	0.280818
24.3362	0.154235		24.3362	0.154235
24.3769	0.215756		24.3769	0.215756
24.4175	0.072006		24.4175	0.072006
24.4582	0.308568		24.4582	0.308568
24.4988	0.400695		24.4988	0.400695
24.5395	0.346485		24.5395	0.346485
24.5801	0.329099		24.5801	0.329099
24.6208	0.173339		24.6208	0.173339
24.6614	0.249049		24.6614	0.249049
24.7021	0.267865		24.7021	0.267865
24.7427	0.196698		24.7427	0.196698
24.7834	0.166923		24.7834	0.166923
24.824	0.329517		24.824	0.329517
24.8647	0.146666		24.8647	0.146666
24.9053	0.166877		24.9053	0.166877
24.946	0.0237802		24.946	0.0237802
24.9866	0.0536209		24.9866	0.0536209
25.0273	0.15005		25.0273	0.15005
25.0679	0.144791		25.0679	0.144791
25.1086	-0.0934541		25.1086	-0.0934541
25.1492	0.230543		25.1492	0.230543
25.1898	-0.0779952		25.1898	-0.0779952
25.2305	0.158856		25.2305	0.158856
25.2711	0.188184		25.2711	0.188184
25.3118	0.26904		25.3118	0.26904
25.3524	0.168725		25.3524	0.168725
25.3931	0.400433		25.3931	0.400433
25.4337	-0.0412772		25.4337	-0.0412772
25.4744	-0.0100609		25.4744	-0.0100609
25.515	0.286602		25.515	0.286602
25.5556	-0.16578		25.5556	-0.16578
25.5963	-0.157287		25.5963	-0.157287
25.6369	0.427465		25.6369	0.427465
25.6776	0.261905		25.6776	0.261905
25.7182	0.304886		25.7182	0.304886
25.7589	0.172012		25.7589	0.172012
25.7995	0.584287		25.7995	0.584287
25.8401	0.210459		25.8401	0.210459
25.8808	0.136079		25.8808	0.136079
25.9214	0.5683		25.9214	0.5683
25.9621	0.0113337		25.9621	0.0113337
26.0027	0.254151		26.0027	0.254151
26.0433	0.0832182		26.0433	0.0832182
26.084	0.0834139		26.084	0.0834139
26.1246	0.0701425		26.1246	0.0701425
26.1653	0.155072		26.1653	0.155072
26.2059	0.0509962		26.2059	0.0509962
26.2465	0.242511		26.2465	0.242511
26.2872	0.144047		26.2872	0.144047
26.3278	0.223878		26.3278	0.223878
26.3685	0.304605		26.3685	0.304605
26.4091	0.33489		26.4091	0.33489
26.4497	0.491601		26.4497	0.491601
26.4904	0.466068		26.4904	0.466068
26.531	0.111646		26.531	0.111646
26.5716	0.209779		26.5716	0.209779
26.6123	0.0439619		26.6123	0.0439619
26.6529	0.212412		26.6529	0.212412
26.6935	0.214698		26.6935	0.214698
26.7342	0.0691574		26.7342	0.0691574
26.7748	0.35747		26.7748	0.35747
26.8155	0.464131		26.8155	0.464131
26.8561	0.255165		26.8561	0.255165
26.8967	0.308244		26.8967	0.308244
26.9374	0.357498		26.9374	0.357498
26.978	0.379345		26.978	0.379345
27.0186	0.447314		27.0186	0.447314
27.0593	0.0481158		27.0593	0.0481158
27.0999	0.470862		27.0999	0.470862
27.1405	-0.0383187		27.1405	-0.0383187
27.1812	0.176598		27.1812	0.176598
27.2218	0.0391639		27.2218	0.0391639
27.2624	0.220742		27.2624	0.220742
27.3031	-0.0510472		27.3031	-0.0510472
27.3437	0.0390431		27.3437	0.0390431
27.3843	0.498368		27.3843	0.498368
27.425	0.182025		27.425	0.182025
27.4656	0.358281		27.4656	0.358281
27.5062	0.106744		27.5062	0.106744
27.5469	0.458432		27.5469	0.458432
27.5875	0.159901		27.5875	0.159901
27.6281	-0.0404954		27.6281	-0.0404954
27.6687	-0.018843		27.6687	-0.018843
27.7094	0.0234409		27.7094	0.0234409
27.75	0.0346641		27.75	0.0346641
27.7906	0.15095		27.7906	0.15095
27.8313	0.434104		27.8313	0.434104
27.8719	0.171229		27.8719	0.171229
27.9125	0.210266		27.9125	0.210266
27.9531	0.310524		27.9531	0.310524
27.9938	0.416698		27.9938	0.416698
28.0344	0.358768		28.0344	0.358768
28.075	0.155807		28.075	0.155807
28.1157	0.303996		28.1157	0.303996
28.1563	-0.160649		28.1563	-0.160649
28.1969	0.292663		28.1969	0.292663
28.2375	0.188456		28.2375	0.188456
28.2782	0.142592		28.2782	0.142592
28.3188	0.0392048		28.3188	0.0392048
28.3594	0.204132		28.3594	0.204132
28.4	0.666967		28.4	0.666967
28.4407	-0.141682		28.4407	-0.141682
28.4813	0.276986		28.4813	0.276986
28.5219	0.162637		28.5219	0.162637
28.5625	0.432909		28.5625	0.432909
28.6032	-0.0542967		28.6032	-0.0542967
28.6438	0.310464		28.6438	0.310464
28.6844	0.19422		28.6844	0.19422
28.725	0.142163		28.725	0.142163
28.7657	0.117395		28.7657	0.117395
28.8063	0.342823		28.8063	0.342823
28.8469	0.144452		28.8469	0.144452
28.8875	0.418577		28.8875	0.418577
28.9281	0.133565		28.9281	0.133565
28.9688	0.426942		28.9688	0.426942
29.0094	0.0442803		29.0094	0.0442803
29.05	0.171445		29.05	0.171445
29.0906	0.182116		29.0906	0.182116
29.1313	0.11618		29.1313	0.11618
29.1719	-0.0276013		29.1719	-0.0276013
29.2125	0.22009		29.2125	0.22009
29.2531	0.50155		29.2531	0.50155
29.2937	0.277325		29.2937	0.277325
29.3343	0.208732		29.3343	0.208732
29.375	-0.135981		29.375	-0.135981
29.4156	0.402194		29.4156	0.402194
29.4562	0.457704		29.4562	0.457704
29.4968	-0.138042		29.4968	-0.138042
29.5374	0.124744		29.5374	0.124744
29.5781	-0.0665264		29.5781	-0.0665264
29.6187	0.173651		29.6187	0.173651
29.6593	0.29178		29.6593	0.29178
29.6999	0.169284		29.6999	0.169284
29.7405	-0.195212		29.7405	-0.195212
29.7811	0.440104		29.7811	0.440104
29.8218	0.0572689		29.8218	0.0572689
29.8624	0.188768		29.8624	0.188768
29.903	0.284609		29.903	0.284609
29.9436	0.114723		29.9436	0.114723
29.9842	0.712037		29.9842	0.712037
30.0248	0.295409		30.0248	0.295409
30.0654	0.34268		30.0654	0.34268
30.1061	0.0322957		30.1061	0.0322957
30.1467	0.367569		30.1467	0.367569
30.1873	0.119356		30.1873	0.119356
30.2279	0.464594		30.2279	0.464594
30.2685	-0.198089		30.2685	-0.198089
30.3091	0.274953		30.3091	0.274953
30.3497	0.00144181		30.3497	0.00144181
30.3903	0.042231		30.3903	0.042231
30.431	0.0764308		30.431	0.0764308
30.4716	0.328195		30.4716	0.328195
30.5122	0.0349712		30.5122	0.0349712
30.5528	0.25727		30.5528	0.25727
30.5934	0.313763		30.5934	0.313763
30.634	-0.0505052		30.634	-0.0505052
30.6746	0.421571		30.6746	0.421571
30.7152	0.202474		30.7152	0.202474
30.7558	0.0564294		30.7558	0.0564294
30.7964	0.182528		30.7964	0.182528
30.8371	0.229169		30.8371	0.229169
30.8777	0.075412		30.8777	0.075412
30.9183	0.246397		30.9183	0.246397
30.9589	0.11542		30.9589	0.11542
30.9995	0.0912605		30.9995	0.0912605
31.0401	0.420414		31.0401	0.420414
31.0807	-0.124341		31.0807	-0.124341
31.1213	0.235594		31.1213	0.235594
31.1619	-0.197498		31.1619	-0.197498
31.2025	0.0881638		31.2025	0.0881638
31.2431	0.0463909		31.2431	0.0463909
31.2837	0.164195		31.2837	0.164195
31.3243	0.232643		31.3243	0.232643
31.3649	0.314823		31.3649	0.314823
31.4055	0.101485		31.4055	0.101485
31.4462	-0.0317506		31.4462	-0.0317506
31.4868	0.306741		31.4868	0.306741
31.5274	0.626753		31.5274	0.626753
31.568	0.811588		31.568	0.811588
31.6086	0.718273		31.6086	0.718273
31.6492	0.671329		31.6492	0.671329
31.6898	0.3912		31.6898	0.3912
31.7304	0.597059		31.7304	0.597059
31.771	1.17296		31.771	1.17296
31.8116	1.22624		31.8116	1.22624
31.8522	0.762881		31.8522	0.762881
31.8928	1.92308		31.8928	1.92308

## Sheet: FigS2
SEC profile of ERGIC-53 at pH7.2 and 6.2						SDS-PAGE of purified ERGIC-53 at pH 7.2 and 6.5 (4-15% gradient TGX gel)
ml	mAu pH 6,5	mAU ph7.2		231213		Stainfree technology
7.999	0.412	0.512
8.011	0.42	0.516
8.022	0.417	0.534
8.034	0.418	0.528
8.046	0.416	0.521
8.057	0.408	0.522
8.069	0.406	0.53
8.08	0.398	0.549
8.092	0.373	0.55
8.104	0.364	0.555
8.115	0.366	0.552
8.127	0.375	0.55
8.139	0.389	0.55
8.15	0.386	0.54
8.162	0.385	0.546
8.173	0.387	0.529
8.185	0.391	0.514
8.197	0.398	0.498
8.208	0.402	0.493
8.22	0.398	0.492
8.231	0.392	0.496
8.243	0.389	0.515
8.255	0.391	0.519
8.266	0.403	0.512
8.278	0.408	0.5
8.289	0.397	0.491
8.301	0.394	0.483
8.313	0.394	0.502
8.324	0.408	0.506
8.336	0.424	0.514
8.347	0.436	0.505
8.359	0.445	0.493
8.371	0.427	0.475
8.382	0.412	0.465
8.394	0.394	0.47
8.406	0.395	0.478
8.417	0.402	0.481
8.429	0.418	0.48
8.44	0.432	0.484
8.452	0.423	0.477
8.464	0.405	0.47
8.475	0.387	0.458
8.487	0.369	0.448
8.498	0.344	0.456
8.51	0.329	0.46
8.522	0.316	0.45
8.533	0.319	0.444
8.545	0.344	0.441
8.556	0.349	0.444
8.568	0.339	0.457
8.58	0.341	0.46
8.591	0.329	0.459
8.603	0.338	0.457
8.615	0.347	0.448
8.626	0.345	0.424
8.638	0.349	0.4
8.649	0.338	0.385
8.661	0.344	0.387
8.673	0.341	0.405
8.684	0.35	0.408
8.696	0.346	0.407
8.707	0.336	0.399
8.719	0.336	0.392
8.731	0.335	0.393
8.742	0.341	0.391
8.754	0.347	0.391
8.765	0.356	0.394
8.777	0.354	0.406
8.789	0.348	0.406
8.8	0.341	0.409
8.812	0.325	0.404
8.823	0.312	0.395
8.835	0.294	0.396
8.847	0.277	0.401
8.858	0.273	0.414
8.87	0.27	0.417
8.882	0.296	0.402
8.893	0.304	0.401
8.905	0.306	0.398
8.916	0.31	0.398
8.928	0.309	0.421
8.94	0.307	0.408
8.951	0.314	0.41
8.963	0.32	0.408
8.974	0.321	0.395
8.986	0.319	0.39
8.998	0.311	0.378
9.009	0.3	0.375
9.021	0.289	0.384
9.032	0.267	0.391
9.044	0.263	0.403
9.056	0.259	0.405
9.067	0.28	0.407
9.079	0.299	0.398
9.091	0.311	0.39
9.102	0.321	0.373
9.114	0.292	0.357
9.125	0.277	0.357
9.137	0.273	0.361
9.149	0.287	0.368
9.16	0.297	0.357
9.172	0.286	0.364
9.183	0.269	0.355
9.195	0.254	0.351
9.207	0.251	0.337
9.218	0.234	0.335
9.23	0.217	0.33
9.241	0.207	0.332
9.253	0.204	0.342
9.265	0.214	0.343
9.276	0.221	0.343
9.288	0.222	0.346
9.299	0.201	0.34
9.311	0.197	0.361
9.323	0.208	0.377
9.334	0.223	0.381
9.346	0.241	0.377
9.358	0.237	0.358
9.369	0.226	0.339
9.381	0.224	0.323
9.392	0.213	0.318
9.404	0.219	0.313
9.416	0.213	0.319
9.427	0.211	0.32
9.439	0.231	0.321
9.45	0.238	0.321
9.462	0.237	0.316
9.474	0.23	0.324
9.485	0.215	0.33
9.497	0.214	0.334
9.508	0.23	0.323
9.52	0.24	0.296
9.532	0.223	0.282
9.543	0.21	0.28
9.555	0.183	0.286
9.567	0.178	0.293
9.578	0.176	0.303
9.59	0.177	0.299
9.601	0.174	0.312
9.613	0.177	0.323
9.625	0.185	0.326
9.636	0.196	0.329
9.648	0.192	0.323
9.659	0.173	0.321
9.671	0.165	0.327
9.683	0.148	0.325
9.694	0.146	0.329
9.706	0.145	0.33
9.717	0.148	0.326
9.729	0.155	0.316
9.741	0.169	0.304
9.752	0.162	0.297
9.764	0.149	0.293
9.776	0.117	0.305
9.787	0.121	0.297
9.799	0.124	0.294
9.81	0.134	0.283
9.822	0.152	0.277
9.834	0.144	0.28
9.845	0.141	0.284
9.857	0.147	0.293
9.868	0.143	0.284
9.88	0.144	0.263
9.892	0.143	0.25
9.903	0.146	0.241
9.915	0.148	0.259
9.926	0.151	0.274
9.938	0.147	0.278
9.95	0.143	0.273
9.961	0.139	0.27
9.973	0.134	0.275
9.984	0.139	0.283
9.996	0.157	0.282
10.008	0.182	0.263
10.019	0.183	0.259
10.031	0.172	0.245
10.043	0.144	0.254
10.054	0.138	0.263
10.066	0.143	0.26
10.077	0.152	0.266
10.089	0.159	0.262
10.101	0.151	0.289
10.112	0.154	0.279
10.124	0.17	0.283
10.135	0.164	0.277
10.147	0.169	0.271
10.159	0.157	0.269
10.17	0.152	0.275
10.182	0.162	0.282
10.193	0.156	0.279
10.205	0.152	0.27
10.217	0.155	0.263
10.228	0.152	0.259
10.24	0.157	0.251
10.252	0.154	0.246
10.263	0.148	0.238
10.275	0.139	0.245
10.286	0.132	0.254
10.298	0.121	0.262
10.31	0.132	0.271
10.321	0.134	0.266
10.333	0.128	0.255
10.344	0.118	0.255
10.356	0.1	0.247
10.368	0.093	0.25
10.379	0.107	0.261
10.391	0.132	0.256
10.402	0.158	0.248
10.414	0.166	0.247
10.426	0.152	0.238
10.437	0.13	0.222
10.449	0.13	0.222
10.46	0.126	0.204
10.472	0.121	0.205
10.484	0.112	0.2
10.495	0.098	0.196
10.507	0.112	0.193
10.519	0.124	0.198
10.53	0.123	0.196
10.542	0.127	0.2
10.553	0.118	0.187
10.565	0.106	0.178
10.577	0.098	0.177
10.588	0.079	0.192
10.6	0.073	0.194
10.611	0.09	0.174
10.623	0.092	0.165
10.635	0.104	0.158
10.646	0.1	0.178
10.658	0.097	0.198
10.669	0.1	0.192
10.681	0.1	0.188
10.693	0.08	0.19
10.704	0.066	0.196
10.716	0.056	0.21
10.728	0.054	0.2
10.739	0.07	0.193
10.751	0.068	0.168
10.762	0.064	0.161
10.774	0.077	0.158
10.786	0.077	0.17
10.797	0.085	0.182
10.809	0.07	0.181
10.82	0.053	0.165
10.832	0.05	0.162
10.844	0.047	0.152
10.855	0.047	0.147
10.867	0.044	0.138
10.878	0.049	0.128
10.89	0.07	0.129
10.902	0.083	0.149
10.913	0.084	0.153
10.925	0.076	0.153
10.936	0.049	0.145
10.948	0.031	0.146
10.96	0.034	0.153
10.971	0.03	0.155
10.983	0.044	0.152
10.995	0.046	0.146
11.006	0.041	0.143
11.018	0.028	0.152
11.029	0.021	0.152
11.041	0.024	0.144
11.053	0.022	0.136
11.064	0.026	0.139
11.076	0.017	0.154
11.087	0.002	0.155
11.099	-0.003	0.151
11.111	0.005	0.139
11.122	0.002	0.133
11.134	0.01	0.139
11.145	0.012	0.137
11.157	0.018	0.13
11.169	0.027	0.116
11.18	0.033	0.114
11.192	0.02	0.115
11.204	0.008	0.135
11.215	0.005	0.152
11.227	0.001	0.157
11.238	0.004	0.153
11.25	0.002	0.155
11.262	-0.016	0.156
11.273	-0.006	0.157
11.285	0.008	0.162
11.296	0.021	0.155
11.308	0.028	0.155
11.32	0.021	0.163
11.331	0.006	0.169
11.343	0.002	0.167
11.354	0.002	0.149
11.366	0.013	0.128
11.378	0.02	0.109
11.389	0.026	0.113
11.401	0.028	0.113
11.412	0.022	0.113
11.424	0.02	0.105
11.436	0.014	0.1
11.447	-0.011	0.108
11.459	-0.004	0.11
11.471	0.002	0.115
11.482	0.022	0.108
11.494	0.036	0.106
11.505	0.027	0.119
11.517	0.005	0.122
11.529	-0.015	0.125
11.54	-0.005	0.12
11.552	0.019	0.102
11.563	0.039	0.093
11.575	0.04	0.075
11.587	0.024	0.074
11.598	0.023	0.078
11.61	0.007	0.072
11.621	0.023	0.077
11.633	0.035	0.081
11.645	0.038	0.085
11.656	0.032	0.089
11.668	0.026	0.081
11.68	0.027	0.066
11.691	0.035	0.062
11.703	0.044	0.072
11.714	0.043	0.071
11.726	0.032	0.068
11.738	0.033	0.056
11.749	0.029	0.047
11.761	0.035	0.06
11.772	0.032	0.072
11.784	0.033	0.068
11.796	0.014	0.056
11.807	-0.003	0.05
11.819	-0.006	0.059
11.83	-0.015	0.052
11.842	-0.018	0.06
11.854	-0.026	0.061
11.865	-0.035	0.06
11.877	-0.032	0.076
11.888	-0.02	0.075
11.9	0.012	0.058
11.912	0.034	0.046
11.923	0.028	0.042
11.935	0.028	0.048
11.947	0.008	0.061
11.958	0	0.061
11.97	0.006	0.048
11.981	0.01	0.043
11.993	0.025	0.024
12.005	0.03	0.025
12.016	0.023	0.04
12.028	0.009	0.054
12.039	-0.005	0.063
12.051	-0.003	0.066
12.063	-0.012	0.047
12.074	-0.018	0.059
12.086	-0.018	0.056
12.097	-0.016	0.063
12.109	-0.001	0.057
12.121	0.001	0.056
12.132	-0.016	0.065
12.144	-0.018	0.066
12.156	-0.006	0.069
12.167	0.017	0.06
12.179	0.028	0.056
12.19	0.023	0.054
12.202	0.011	0.043
12.214	-0.004	0.034
12.225	-0.004	0.02
12.237	-0.005	0.025
12.248	0	0.039
12.26	0.021	0.036
12.272	0.019	0.029
12.283	0.011	0.014
12.295	0.007	0.02
12.306	-0.012	0.038
12.318	-0.014	0.046
12.33	-0.011	0.04
12.341	-0.017	0.028
12.353	-0.007	0.032
12.364	0.003	0.043
12.376	-0.01	0.051
12.388	-0.019	0.05
12.399	-0.019	0.043
12.411	-0.015	0.038
12.423	-0.004	0.042
12.434	0	0.043
12.446	-0.006	0.038
12.457	0.005	0.039
12.469	0.012	0.024
12.481	0.034	0.036
12.492	0.036	0.028
12.504	0.043	0.022
12.515	0.046	0.026
12.527	0.05	0.023
12.539	0.071	0.027
12.55	0.082	0.022
12.562	0.112	0.015
12.573	0.13	0.009
12.585	0.129	0.021
12.597	0.14	0.023
12.608	0.135	0.028
12.62	0.143	0.027
12.632	0.144	0.001
12.643	0.145	-0.007
12.655	0.14	-0.024
12.666	0.143	-0.028
12.678	0.16	-0.016
12.69	0.178	-0.021
12.701	0.193	-0.017
12.713	0.208	-0.02
12.724	0.219	-0.028
12.736	0.23	-0.029
12.748	0.251	-0.03
12.759	0.293	-0.025
12.771	0.324	-0.025
12.782	0.365	-0.002
12.794	0.405	0.001
12.806	0.454	0.015
12.817	0.511	0.036
12.829	0.566	0.05
12.841	0.611	0.064
12.852	0.657	0.061
12.864	0.712	0.053
12.875	0.775	0.061
12.887	0.855	0.093
12.899	0.937	0.137
12.91	1.033	0.198
12.922	1.12	0.245
12.933	1.204	0.272
12.945	1.296	0.311
12.957	1.413	0.357
12.968	1.558	0.422
12.98	1.687	0.488
12.991	1.833	0.559
13.003	1.972	0.641
13.015	2.111	0.721
13.026	2.264	0.813
13.038	2.403	0.882
13.049	2.585	0.952
13.061	2.767	1.026
13.073	2.948	1.111
13.084	3.137	1.232
13.096	3.306	1.355
13.108	3.466	1.464
13.119	3.617	1.566
13.131	3.75	1.649
13.142	3.909	1.728
13.154	4.095	1.832
13.166	4.285	1.926
13.177	4.479	2.027
13.189	4.619	2.121
13.2	4.758	2.201
13.212	4.885	2.288
13.224	5.025	2.355
13.235	5.159	2.433
13.247	5.276	2.513
13.258	5.392	2.608
13.27	5.484	2.687
13.282	5.571	2.769
13.293	5.636	2.837
13.305	5.683	2.864
13.317	5.729	2.898
13.328	5.786	2.924
13.34	5.842	2.957
13.351	5.898	3.009
13.363	5.927	3.037
13.375	5.942	3.056
13.386	5.95	3.07
13.398	5.945	3.063
13.409	5.919	3.054
13.421	5.911	3.042
13.433	5.893	3.028
13.444	5.876	3.013
13.456	5.854	2.995
13.467	5.807	2.959
13.479	5.751	2.92
13.491	5.69	2.902
13.502	5.628	2.884
13.514	5.575	2.862
13.525	5.503	2.832
13.537	5.437	2.791
13.549	5.36	2.771
13.56	5.252	2.762
13.572	5.17	2.739
13.584	5.082	2.692
13.595	5.007	2.641
13.607	4.936	2.583
13.618	4.859	2.529
13.63	4.752	2.479
13.642	4.627	2.426
13.653	4.516	2.381
13.665	4.414	2.348
13.676	4.326	2.322
13.688	4.257	2.293
13.7	4.155	2.269
13.711	4.058	2.223
13.723	3.958	2.165
13.734	3.846	2.12
13.746	3.748	2.076
13.758	3.657	2.041
13.769	3.577	1.982
13.781	3.516	1.931
13.793	3.447	1.863
13.804	3.363	1.845
13.816	3.272	1.84
13.827	3.185	1.853
13.839	3.096	1.831
13.851	3.005	1.793
13.862	2.913	1.729
13.874	2.819	1.68
13.885	2.736	1.639
13.897	2.669	1.61
13.909	2.599	1.589
13.92	2.53	1.567
13.932	2.462	1.54
13.943	2.4	1.505
13.955	2.345	1.478
13.967	2.293	1.453
13.978	2.234	1.431
13.99	2.172	1.423
14.001	2.116	1.421
14.013	2.056	1.385
14.025	1.994	1.366
14.036	1.927	1.322
14.048	1.853	1.287
14.06	1.803	1.264
14.071	1.758	1.245
14.083	1.706	1.236
14.094	1.665	1.225
14.106	1.61	1.214
14.118	1.573	1.201
14.129	1.533	1.184
14.141	1.48	1.165
14.152	1.42	1.14
14.164	1.37	1.123
14.176	1.338	1.089
14.187	1.317	1.062
14.199	1.292	1.04
14.21	1.27	1.034
14.222	1.249	1.024
14.234	1.232	1.024
14.245	1.213	1.008
14.257	1.177	1.004
14.269	1.145	0.99
14.28	1.113	0.977
14.292	1.085	0.966
14.303	1.053	0.961
14.315	1.027	0.954
14.327	1.003	0.944
14.338	0.977	0.918
14.35	0.959	0.895
14.361	0.944	0.877
14.373	0.928	0.867
14.385	0.925	0.873
14.396	0.923	0.867
14.408	0.918	0.849
14.419	0.899	0.84
14.431	0.87	0.823
14.443	0.835	0.848
14.454	0.821	0.872
14.466	0.814	0.901
14.477	0.816	0.918
14.489	0.815	0.904
14.501	0.796	0.892
14.512	0.786	0.857
14.524	0.765	0.855
14.536	0.769	0.868
14.547	0.748	0.884
14.559	0.731	0.889
14.57	0.728	0.882
14.582	0.721	0.876
14.594	0.735	0.855
14.605	0.75	0.861
14.617	0.754	0.854
14.628	0.76	0.855
14.64	0.741	0.85
14.652	0.717	0.86
14.663	0.695	0.874
14.675	0.683	0.873
14.686	0.674	0.856
14.698	0.662	0.848
14.71	0.639	0.832
14.721	0.629	0.852
14.733	0.625	0.86
14.745	0.638	0.858
14.756	0.637	0.871
14.768	0.645	0.872
14.779	0.638	0.882
14.791	0.633	0.902
14.803	0.628	0.9
14.814	0.631	0.9
14.826	0.639	0.903
14.837	0.657	0.895
14.849	0.663	0.889
14.861	0.658	0.891
14.872	0.656	0.895
14.884	0.664	0.91
14.895	0.668	0.935
14.907	0.668	0.932
14.919	0.648	0.936
14.93	0.619	0.922
14.942	0.615	0.92
14.953	0.618	0.923
14.965	0.626	0.925
14.977	0.637	0.925
14.988	0.631	0.937
15	0.641	0.954
15.012	0.637	0.962
15.023	0.63	0.969
15.035	0.631	0.967
15.046	0.62	0.962
15.058	0.623	0.972
15.07	0.612	0.982
15.081	0.604	0.998
15.093	0.606	0.997
15.104	0.615	0.984
15.116	0.611	0.968
15.128	0.596	0.966
15.139	0.599	0.984
15.151	0.586	1.007
15.162	0.596	1.024
15.174	0.61	1.034
15.186	0.619	1.039
15.197	0.621	1.05
15.209	0.61	1.051
15.221	0.615	1.04
15.232	0.622	1.031
15.244	0.627	1.036
15.255	0.623	1.056
15.267	0.62	1.092
15.279	0.623	1.094
15.29	0.628	1.091
15.302	0.626	1.084
15.313	0.622	1.093
15.325	0.623	1.115
15.337	0.633	1.134
15.348	0.643	1.13
15.36	0.649	1.132
15.371	0.634	1.133
15.383	0.627	1.132
15.395	0.626	1.137
15.406	0.627	1.133
15.418	0.639	1.128
15.43	0.622	1.144
15.441	0.616	1.146
15.453	0.619	1.137
15.464	0.629	1.14
15.476	0.649	1.133
15.488	0.649	1.145
15.499	0.652	1.156
15.511	0.631	1.168
15.522	0.622	1.169
15.534	0.629	1.173
15.546	0.64	1.18
15.557	0.656	1.19
15.569	0.665	1.199
15.58	0.678	1.218
15.592	0.685	1.226
15.604	0.691	1.224
15.615	0.689	1.221
15.627	0.689	1.226
15.638	0.705	1.232
15.65	0.707	1.25
15.662	0.717	1.263
15.673	0.721	1.27
15.685	0.721	1.281
15.697	0.723	1.29
15.708	0.722	1.283
15.72	0.719	1.288
15.731	0.739	1.282
15.743	0.761	1.296
15.755	0.775	1.326
15.766	0.78	1.338
15.778	0.775	1.356
15.789	0.751	1.366
15.801	0.754	1.37
15.813	0.764	1.38
15.824	0.78	1.407
15.836	0.803	1.43
15.847	0.81	1.443
15.859	0.815	1.439
15.871	0.804	1.429
15.882	0.793	1.422
15.894	0.772	1.429
15.906	0.769	1.432
15.917	0.781	1.436
15.929	0.794	1.443
15.94	0.814	1.465
15.952	0.823	1.487
15.964	0.833	1.501
15.975	0.832	1.502
15.987	0.833	1.502
15.998	0.826	1.503
16.01	0.821	1.509
16.022	0.826	1.518
16.033	0.825	1.513
16.045	0.816	1.505
16.056	0.806	1.487
16.068	0.792	1.477
16.08	0.804	1.48
16.091	0.803	1.5
16.103	0.785	1.518
16.114	0.775	1.526
16.126	0.764	1.53
16.138	0.782	1.534
16.149	0.809	1.528
16.161	0.817	1.539
16.173	0.819	1.531
16.184	0.814	1.534
16.196	0.797	1.54
16.207	0.787	1.541
16.219	0.779	1.534
16.231	0.774	1.524
16.242	0.775	1.509
16.254	0.776	1.51
16.265	0.768	1.515
16.277	0.764	1.52
16.289	0.751	1.533
16.3	0.745	1.538
16.312	0.762	1.539
16.323	0.766	1.541
16.335	0.769	1.517
16.347	0.771	1.517
16.358	0.764	1.533
16.37	0.776	1.548
16.382	0.769	1.578
16.393	0.752	1.584
16.405	0.726	1.575
16.416	0.727	1.582
16.428	0.739	1.579
16.44	0.745	1.586
16.451	0.755	1.597
16.463	0.738	1.616
16.474	0.738	1.63
16.486	0.735	1.641
16.498	0.735	1.649
16.509	0.743	1.658
16.521	0.742	1.668
16.532	0.737	1.659
16.544	0.735	1.656
16.556	0.726	1.656
16.567	0.719	1.656
16.579	0.72	1.667
16.59	0.722	1.673
16.602	0.732	1.664
16.614	0.744	1.686
16.625	0.743	1.694
16.637	0.759	1.717
16.649	0.773	1.722
16.66	0.792	1.729
16.672	0.795	1.739
16.683	0.794	1.751
16.695	0.801	1.766
16.707	0.814	1.77
16.718	0.832	1.767
16.73	0.836	1.755
16.741	0.851	1.758
16.753	0.883	1.768
16.765	0.906	1.783
16.776	0.938	1.81
16.788	0.957	1.84
16.799	0.982	1.863
16.811	1.011	1.893
16.823	1.047	1.907
16.834	1.077	1.923
16.846	1.112	1.936
16.858	1.148	1.956
16.869	1.177	1.977
16.881	1.222	1.997
16.892	1.252	2.017
16.904	1.273	2.029
16.916	1.284	2.056
16.927	1.292	2.094
16.939	1.332	2.137
16.95	1.371	2.171
16.962	1.42	2.173
16.974	1.462	2.204
16.985	1.504	2.232
16.997	1.551	2.279
17.008	1.602	2.339
17.02	1.651	2.386
17.032	1.69	2.433
17.043	1.711	2.459
17.055	1.737	2.479
17.066	1.766	2.507
17.078	1.804	2.525
17.09	1.832	2.552
17.101	1.844	2.571
17.113	1.843	2.568
17.125	1.834	2.609
17.136	1.843	2.63
17.148	1.856	2.652
17.159	1.882	2.65
17.171	1.897	2.667
17.183	1.901	2.678
17.194	1.881	2.687
17.206	1.869	2.686
17.217	1.846	2.673
17.229	1.838	2.657
17.241	1.825	2.653
17.252	1.79	2.619
17.264	1.742	2.607
17.275	1.701	2.575
17.287	1.656	2.546
17.299	1.642	2.507
17.31	1.608	2.454
17.322	1.575	2.411
17.334	1.537	2.36
17.345	1.49	2.309
17.357	1.438	2.249
17.368	1.378	2.189
17.38	1.32	2.134
17.392	1.266	2.073
17.403	1.209	2.022
17.415	1.162	1.966
17.426	1.102	1.911
17.438	1.04	1.859
17.45	0.982	1.787
17.461	0.918	1.73
17.473	0.871	1.681
17.484	0.819	1.631
17.496	0.76	1.579
17.508	0.698	1.515
17.519	0.639	1.435
17.531	0.591	1.37
17.542	0.54	1.308
17.554	0.5	1.261
17.566	0.434	1.223
17.577	0.413	1.174
17.589	0.381	1.112
17.601	0.331	1.045
17.612	0.295	0.994
17.624	0.236	0.957
17.635	0.187	0.919
17.647	0.138	0.883
17.659	0.107	0.837
17.67	0.097	0.799
17.682	0.082	0.777
17.693	0.073	0.759
17.705	0.045	0.727
17.717	0.013	0.691
17.728	-0.017	0.646
17.74	-0.05	0.601
17.751	-0.077	0.582
17.763	-0.1	0.545
17.775	-0.114	0.515
17.786	-0.135	0.489
17.798	-0.155	0.481
17.81	-0.162	0.484
17.821	-0.173	0.498
17.833	-0.179	0.48
17.844	-0.186	0.457
17.856	-0.207	0.431
17.868	-0.204	0.42
17.879	-0.212	0.424
17.891	-0.218	0.42
17.902	-0.221	0.406
17.914	-0.215	0.386
17.926	-0.215	0.379
17.937	-0.222	0.369

## Sheet: Fig S9b
PAR analysis of MCFD2
nm	SEC buffer	201115 sample	20 µMZnCl2	30 µM ZnCl2
600	0.0116	0.0095	0.0098	0.0105
599	0.0118	0.0095	0.0089	0.0105
598	0.0118	0.0094	0.0088	0.0109
597	0.0116	0.0098	0.0091	0.0106
596	0.0117	0.0092	0.0094	0.0108
595	0.0118	0.0097	0.0095	0.0111
594	0.0123	0.0095	0.0096	0.0116
593	0.0112	0.0095	0.0103	0.0117
592	0.0125	0.0093	0.0106	0.012
591	0.0118	0.01	0.0103	0.0112
590	0.0123	0.0102	0.0109	0.0121
589	0.0128	0.0104	0.0111	0.0118
588	0.0127	0.0108	0.0103	0.0116
587	0.0128	0.0101	0.0112	0.0124
586	0.0128	0.0107	0.0095	0.0112
585	0.0125	0.0105	0.01	0.0114
584	0.0124	0.0109	0.01	0.0108
583	0.0126	0.0106	0.0089	0.0107
582	0.0125	0.0109	0.0088	0.0101
581	0.0124	0.0111	0.0091	0.0101
580	0.0129	0.0113	0.0096	0.0113
579	0.0123	0.0112	0.0086	0.0107
578	0.0132	0.0114	0.0094	0.0111
577	0.0131	0.0124	0.0085	0.0113
576	0.0128	0.0119	0.0084	0.0109
575	0.013	0.0126	0.0091	0.0114
574	0.0137	0.0136	0.0083	0.011
573	0.0131	0.013	0.0083	0.0129
572	0.0131	0.0138	0.0077	0.0125
571	0.0131	0.0145	0.0081	0.0121
570	0.0126	0.0145	0.0083	0.0132
569	0.0133	0.0158	0.0083	0.0127
568	0.0132	0.016	0.0079	0.013
567	0.0133	0.0161	0.0081	0.0137
566	0.0135	0.0176	0.0087	0.0138
565	0.014	0.0182	0.0085	0.0137
564	0.0136	0.019	0.0077	0.0136
563	0.014	0.0199	0.0087	0.0143
562	0.0139	0.0207	0.0091	0.0159
561	0.0137	0.0216	0.0089	0.0156
560	0.0134	0.0232	0.0095	0.0166
559	0.0134	0.024	0.0093	0.0166
558	0.0142	0.026	0.0098	0.0176
557	0.0139	0.0268	0.0103	0.0186
556	0.0144	0.0286	0.0113	0.0204
555	0.0146	0.0304	0.0114	0.0205
554	0.0146	0.0324	0.0123	0.0228
553	0.0143	0.0343	0.0129	0.0234
552	0.0151	0.0371	0.0146	0.0263
551	0.0152	0.0393	0.016	0.028
550	0.0156	0.0425	0.0167	0.0298
549	0.0157	0.0453	0.0179	0.0315
548	0.0161	0.0482	0.0198	0.0353
547	0.0163	0.0518	0.0211	0.0373
546	0.0168	0.0548	0.0234	0.0408
545	0.0177	0.059	0.0254	0.044
544	0.0179	0.0631	0.0286	0.0486
543	0.0177	0.0673	0.0308	0.0528
542	0.0191	0.0724	0.0343	0.0586
541	0.019	0.0774	0.0369	0.0622
540	0.0195	0.0827	0.0409	0.0684
539	0.0198	0.0874	0.0442	0.0731
538	0.0197	0.0921	0.0481	0.0795
537	0.0203	0.0968	0.0512	0.0842
536	0.0203	0.1015	0.0547	0.0904
535	0.0209	0.1058	0.0594	0.0972
534	0.0213	0.1105	0.0631	0.1033
533	0.0217	0.1146	0.0674	0.1103
532	0.0218	0.1188	0.072	0.1165
531	0.0219	0.1216	0.076	0.1224
530	0.0228	0.1245	0.0802	0.1292
529	0.0228	0.1264	0.0843	0.1354
528	0.0236	0.1285	0.0873	0.139
527	0.0233	0.1296	0.0903	0.1438
526	0.0232	0.1302	0.0921	0.1471
525	0.0236	0.1314	0.0956	0.1514
524	0.024	0.1316	0.0966	0.1546
523	0.0244	0.133	0.0988	0.157
522	0.0244	0.1333	0.1009	0.1593
521	0.025	0.1342	0.1028	0.1621
520	0.0245	0.135	0.1031	0.1631
519	0.0252	0.1362	0.1038	0.1641
518	0.0252	0.1369	0.1056	0.1662
517	0.0257	0.1382	0.1058	0.1667
516	0.0257	0.1398	0.107	0.1686
515	0.0259	0.1413	0.1072	0.169
514	0.0263	0.1438	0.1091	0.1713
513	0.0262	0.1448	0.1099	0.173
512	0.0263	0.1472	0.1112	0.1744
511	0.0264	0.1492	0.1128	0.1763
510	0.0266	0.1514	0.1143	0.1784
509	0.0263	0.1532	0.1149	0.1794
508	0.0271	0.1554	0.1157	0.1814
507	0.027	0.1571	0.1178	0.183
506	0.0272	0.1589	0.1186	0.1839
505	0.0274	0.1604	0.1198	0.185
504	0.0282	0.1623	0.1204	0.1863
503	0.0279	0.1635	0.1212	0.1877
502	0.0283	0.1648	0.1225	0.19
501	0.0287	0.1662	0.1227	0.1896
500	0.0291	0.1667	0.1228	0.19
499	0.0288	0.1672	0.1241	0.1903
498	0.029	0.1676	0.1243	0.1908
497	0.0293	0.1676	0.1235	0.1903
496	0.0293	0.1678	0.1242	0.1903
495	0.03	0.1673	0.1242	0.1897
494	0.03	0.1663	0.1234	0.1892
493	0.0297	0.1655	0.1244	0.1887
492	0.0307	0.1653	0.123	0.1869
491	0.0305	0.1632	0.1224	0.1857
490	0.0307	0.1617	0.1212	0.1841
489	0.0315	0.1598	0.1211	0.1824
488	0.032	0.159	0.1189	0.1799
487	0.0318	0.1568	0.118	0.1777
486	0.0325	0.1558	0.1164	0.1756
485	0.0324	0.1532	0.1152	0.1734
484	0.0322	0.1512	0.1144	0.17
483	0.0329	0.1504	0.1117	0.1672
482	0.0333	0.1487	0.1103	0.1647
481	0.0329	0.1469	0.1089	0.1612
480	0.0339	0.1453	0.1076	0.1586
479	0.0339	0.1442	0.1051	0.1553
478	0.0342	0.1423	0.1045	0.1538
477	0.0341	0.1405	0.1032	0.1502
476	0.0341	0.1388	0.101	0.147
475	0.0335	0.1365	0.1	0.1444
474	0.0344	0.1344	0.0981	0.142
473	0.0344	0.1318	0.0956	0.1376
472	0.0348	0.1298	0.0938	0.1351
471	0.0348	0.1265	0.0924	0.1317
470	0.0347	0.1239	0.0906	0.1283
469	0.0348	0.1213	0.0882	0.1253
468	0.0347	0.118	0.0876	0.1216
467	0.0348	0.1156	0.0843	0.1176
466	0.035	0.1121	0.0828	0.1135
465	0.0354	0.1094	0.0808	0.1107
464	0.0342	0.1046	0.0785	0.1061
463	0.0345	0.1019	0.0756	0.1029
462	0.0344	0.0977	0.0731	0.0977
461	0.0336	0.0936	0.0717	0.0938
460	0.0338	0.0905	0.0695	0.0898
459	0.0334	0.0848	0.0661	0.0844
458	0.0331	0.0815	0.065	0.0806
457	0.0328	0.0775	0.0644	0.079
456	0.033	0.0744	0.0614	0.0739
455	0.033	0.071	0.0582	0.0688
454	0.0325	0.0661	0.0561	0.0646
453	0.0316	0.0616	0.0546	0.0616
452	0.0316	0.0565	0.0516	0.055
451	0.0296	0.0524	0.0503	0.0522
450	0.0312	0.0507	0.0482	0.0468

[truncated: 7 more sheets: Fig S9e, Fig.S13a, Fig. S13b, Fig. S13c, Fig S13d, Fig S13e, Sheet10]
